# Supplementary material for: Unravelling staphylococcal small-colony variants in cardiac implantable electronic device infections: clinical characteristics, management, and genomic insights
Source: Front Cell Infect Microbiol. 2024 Jan 8;13:1321626. doi: 10.3389/fcimb.2023.1321626 (PMC10800868; doi:10.3389/fcimb.2023.1321626)
Supplement: Supplementary file 2 [file Table_1.xlsx]

## Sheet: cp1WT_cp1SCV
position	mutation	cp1WT	cp1SCV	annotation	gene	description
45734	G→A	1		V127V (GTG→GTA)	EQW00_00200 →	DNA primase
55668	T→A	1		P467P (CCA→CCT)	EQW00_00250 ←	SAM‑dependent DNA methyltransferase
55671	C→T	1		E466E (GAG→GAA)	EQW00_00250 ←	SAM‑dependent DNA methyltransferase
55676	T→C	1		K465E (AAA→GAA)	EQW00_00250 ←	SAM‑dependent DNA methyltransferase
81846	T→C	1		V47V (GTA→GTG)	EQW00_00380 ←	DUF1643 domain‑containing protein
82788	G→C		1	intergenic (‑38/+463)	EQW00_00390 ← / ← EQW00_00395	hypothetical protein/recombinase family protein
82799	T→A		1	intergenic (‑49/+452)	EQW00_00390 ← / ← EQW00_00395	hypothetical protein/recombinase family protein
137099	Δ2 bp	1		intergenic (+168/‑293)	EQW00_00695 → / → EQW00_00700	hypothetical protein/copper‑translocating P‑type ATPase
137109	T→C	1		intergenic (+178/‑284)	EQW00_00695 → / → EQW00_00700	hypothetical protein/copper‑translocating P‑type ATPase
150570	T→A		1	intergenic (+30/‑58)	EQW00_00760 → / → EQW00_00765	ArsR family transcriptional regulator/permease
150579	+A		1	intergenic (+39/‑49)	EQW00_00760 → / → EQW00_00765	ArsR family transcriptional regulator/permease
155115	(T)6→4		1	intergenic (+145/‑211)	EQW00_00785 → / → EQW00_00790	tandem‑type lipoprotein/mechanosensitive ion channel family protein
155121	G→T		1	intergenic (+151/‑206)	EQW00_00785 → / → EQW00_00790	tandem‑type lipoprotein/mechanosensitive ion channel family protein
155123	T→A		1	intergenic (+153/‑204)	EQW00_00785 → / → EQW00_00790	tandem‑type lipoprotein/mechanosensitive ion channel family protein
166873	C→A	1		D318Y (GAT→TAT)	EQW00_00860 ←	IS3 family transposase
176474	G→A	1		intergenic (+31/‑342)	EQW00_00905 → / → EQW00_00910	YSIRK‑type signal peptide‑containing protein/Accumulation‑associated protein
176479	T→C	1		intergenic (+36/‑337)	EQW00_00905 → / → EQW00_00910	YSIRK‑type signal peptide‑containing protein/Accumulation‑associated protein
176666	G→A	1		intergenic (+223/‑150)	EQW00_00905 → / → EQW00_00910	YSIRK‑type signal peptide‑containing protein/Accumulation‑associated protein
176671	T→C	1		intergenic (+228/‑145)	EQW00_00905 → / → EQW00_00910	YSIRK‑type signal peptide‑containing protein/Accumulation‑associated protein
176681	G→C	1		intergenic (+238/‑135)	EQW00_00905 → / → EQW00_00910	YSIRK‑type signal peptide‑containing protein/Accumulation‑associated protein
176702	A→G	1		intergenic (+259/‑114)	EQW00_00905 → / → EQW00_00910	YSIRK‑type signal peptide‑containing protein/Accumulation‑associated protein
176721	T→C	1		intergenic (+278/‑95)	EQW00_00905 → / → EQW00_00910	YSIRK‑type signal peptide‑containing protein/Accumulation‑associated protein
176767	T→C	1		intergenic (+324/‑49)	EQW00_00905 → / → EQW00_00910	YSIRK‑type signal peptide‑containing protein/Accumulation‑associated protein
176798	A→G	1		intergenic (+355/‑18)	EQW00_00905 → / → EQW00_00910	YSIRK‑type signal peptide‑containing protein/Accumulation‑associated protein
178159	A→T	1		pseudogene (1344/3744 nt)	EQW00_00910 →	Accumulation‑associated protein
178171	T→A	1		pseudogene (1356/3744 nt)	EQW00_00910 →	Accumulation‑associated protein
178174	C→T	1		pseudogene (1359/3744 nt)	EQW00_00910 →	Accumulation‑associated protein
178180	3 bp→CAC	1		pseudogene (1365‑1367/3744 nt)	EQW00_00910 →	Accumulation‑associated protein
178186	A→T	1		pseudogene (1371/3744 nt)	EQW00_00910 →	Accumulation‑associated protein
178190	2 bp→AC	1		pseudogene (1375‑1376/3744 nt)	EQW00_00910 →	Accumulation‑associated protein
178195	A→G	1		pseudogene (1380/3744 nt)	EQW00_00910 →	Accumulation‑associated protein
178198	A→T	1		pseudogene (1383/3744 nt)	EQW00_00910 →	Accumulation‑associated protein
178201	A→T	1		pseudogene (1386/3744 nt)	EQW00_00910 →	Accumulation‑associated protein
183207	2 bp→AA		1	coding (1775‑1776/2067 nt)	EQW00_00920 →	LPXTG cell wall anchor domain‑containing protein
183243	2 bp→AA		1	coding (1811‑1812/2067 nt)	EQW00_00920 →	LPXTG cell wall anchor domain‑containing protein
183272	T→C		1	S614P (TCA→CCA)	EQW00_00920 →	LPXTG cell wall anchor domain‑containing protein
183279	2 bp→CG		1	coding (1847‑1848/2067 nt)	EQW00_00920 →	LPXTG cell wall anchor domain‑containing protein
183285	2 bp→CA		1	coding (1853‑1854/2067 nt)	EQW00_00920 →	LPXTG cell wall anchor domain‑containing protein
183292	A→G		1	P620P (CCA→CCG)	EQW00_00920 →	LPXTG cell wall anchor domain‑containing protein
190146	Δ3 bp		1	intergenic (‑427/‑64)	EQW00_00960 ← / → EQW00_00965	cysteine protease/YSIRK‑type signal peptide‑containing protein
190147	(AT)3→1	1		intergenic (‑428/‑62)	EQW00_00960 ← / → EQW00_00965	cysteine protease/YSIRK‑type signal peptide‑containing protein
192144	T→A	1		intergenic (+1/‑141)	EQW00_00965 → / → EQW00_00970	YSIRK‑type signal peptide‑containing protein/tandem‑type lipoprotein
192162	C→T	1		intergenic (+19/‑123)	EQW00_00965 → / → EQW00_00970	YSIRK‑type signal peptide‑containing protein/tandem‑type lipoprotein
192173	A→G	1		intergenic (+30/‑112)	EQW00_00965 → / → EQW00_00970	YSIRK‑type signal peptide‑containing protein/tandem‑type lipoprotein
192176	A→G	1		intergenic (+33/‑109)	EQW00_00965 → / → EQW00_00970	YSIRK‑type signal peptide‑containing protein/tandem‑type lipoprotein
192184	A→G	1		intergenic (+41/‑101)	EQW00_00965 → / → EQW00_00970	YSIRK‑type signal peptide‑containing protein/tandem‑type lipoprotein
192218	T→C	1		intergenic (+75/‑67)	EQW00_00965 → / → EQW00_00970	YSIRK‑type signal peptide‑containing protein/tandem‑type lipoprotein
192226	2 bp→T	1		intergenic (+83/‑58)	EQW00_00965 → / → EQW00_00970	YSIRK‑type signal peptide‑containing protein/tandem‑type lipoprotein
192262	T→C	1		intergenic (+119/‑23)	EQW00_00965 → / → EQW00_00970	YSIRK‑type signal peptide‑containing protein/tandem‑type lipoprotein
192279	T→G	1		intergenic (+136/‑6)	EQW00_00965 → / → EQW00_00970	YSIRK‑type signal peptide‑containing protein/tandem‑type lipoprotein
193259	G→A	1		L279L (CTC→CTT)	EQW00_00975 ←	GTP‑binding protein
193262	A→G	1		Y278Y (TAT→TAC)	EQW00_00975 ←	GTP‑binding protein
193268	T→G	1		P276P (CCA→CCC)	EQW00_00975 ←	GTP‑binding protein
193271	T→G	1		V275V (GTA→GTC)	EQW00_00975 ←	GTP‑binding protein
270015	2 bp→TC	1		coding (1179‑1180/1278 nt)	EQW00_01285 →	2‑oxo acid dehydrogenase subunit E2
270131	510 bp→30 bp	1		intergenic (+17/‑158)	EQW00_01285 → / → EQW00_01290	2‑oxo acid dehydrogenase subunit E2/hypothetical protein
270689	C→T	1		intergenic (+575/‑109)	EQW00_01285 → / → EQW00_01290	2‑oxo acid dehydrogenase subunit E2/hypothetical protein
270694	A→G	1		intergenic (+580/‑104)	EQW00_01285 → / → EQW00_01290	2‑oxo acid dehydrogenase subunit E2/hypothetical protein
270713	T→C	1		intergenic (+599/‑85)	EQW00_01285 → / → EQW00_01290	2‑oxo acid dehydrogenase subunit E2/hypothetical protein
270719	A→T	1		intergenic (+605/‑79)	EQW00_01285 → / → EQW00_01290	2‑oxo acid dehydrogenase subunit E2/hypothetical protein
270738	A→G	1		intergenic (+624/‑60)	EQW00_01285 → / → EQW00_01290	2‑oxo acid dehydrogenase subunit E2/hypothetical protein
291107	A→G	1		I213V (ATA→GTA)	EQW00_01405 →	YSIRK‑type signal peptide‑containing protein
294484	T→A		1	intergenic (‑26/‑211)	EQW00_01415 ← / → EQW00_01420	tRNA‑Thr/hypothetical protein
307754	3 bp→GAC	1		coding (2559‑2561/6213 nt)	EQW00_01465 →	adhesin
308354	T→C	1		S1053S (AGT→AGC)	EQW00_01465 →	adhesin
308896	T→A	1		V1234E (GTG→GAG)	EQW00_01465 →	adhesin
308908	G→A	1		S1238N (AGC→AAC)	EQW00_01465 →	adhesin
309177	A→G	1		T1328A (ACG→GCA)	EQW00_01465 →	adhesin
309179	G→A	1		T1328A (ACG→GCA)	EQW00_01465 →	adhesin
309375	G→A		1	A1394T (GCG→ACG)	EQW00_01465 →	adhesin
310293	G→A	1		A1700T (GCG→ACG)	EQW00_01465 →	adhesin
311099	C→A	1		I1968I (ATC→ATA)	EQW00_01465 →	adhesin
325764	Δ6 bp		1	intergenic (+121/+623)	EQW00_01525 → / ← EQW00_01530	flavin reductase family protein/hypothetical protein
325784	T→C		1	intergenic (+141/+608)	EQW00_01525 → / ← EQW00_01530	flavin reductase family protein/hypothetical protein
325815	2 bp→C		1	intergenic (+172/+576)	EQW00_01525 → / ← EQW00_01530	flavin reductase family protein/hypothetical protein
325821	Δ1 bp		1	intergenic (+178/+571)	EQW00_01525 → / ← EQW00_01530	flavin reductase family protein/hypothetical protein
325839	(T)5→6		1	intergenic (+196/+553)	EQW00_01525 → / ← EQW00_01530	flavin reductase family protein/hypothetical protein
325848	C→T		1	intergenic (+205/+544)	EQW00_01525 → / ← EQW00_01530	flavin reductase family protein/hypothetical protein
325864	C→A		1	intergenic (+221/+528)	EQW00_01525 → / ← EQW00_01530	flavin reductase family protein/hypothetical protein
325913	T→C		1	intergenic (+270/+479)	EQW00_01525 → / ← EQW00_01530	flavin reductase family protein/hypothetical protein
325916	C→T		1	intergenic (+273/+476)	EQW00_01525 → / ← EQW00_01530	flavin reductase family protein/hypothetical protein
325945	2 bp→TT		1	intergenic (+302/+446)	EQW00_01525 → / ← EQW00_01530	flavin reductase family protein/hypothetical protein
326011	C→T		1	intergenic (+368/+381)	EQW00_01525 → / ← EQW00_01530	flavin reductase family protein/hypothetical protein
326019	T→A		1	intergenic (+376/+373)	EQW00_01525 → / ← EQW00_01530	flavin reductase family protein/hypothetical protein
326062	A→C		1	intergenic (+419/+330)	EQW00_01525 → / ← EQW00_01530	flavin reductase family protein/hypothetical protein
326066	A→T		1	intergenic (+423/+326)	EQW00_01525 → / ← EQW00_01530	flavin reductase family protein/hypothetical protein
326074	2 bp→AC		1	intergenic (+431/+317)	EQW00_01525 → / ← EQW00_01530	flavin reductase family protein/hypothetical protein
326092	C→T		1	intergenic (+449/+300)	EQW00_01525 → / ← EQW00_01530	flavin reductase family protein/hypothetical protein
326109	T→A		1	intergenic (+466/+283)	EQW00_01525 → / ← EQW00_01530	flavin reductase family protein/hypothetical protein
326129	T→A		1	intergenic (+486/+263)	EQW00_01525 → / ← EQW00_01530	flavin reductase family protein/hypothetical protein
326131	A→G		1	intergenic (+488/+261)	EQW00_01525 → / ← EQW00_01530	flavin reductase family protein/hypothetical protein
326135	C→T		1	intergenic (+492/+257)	EQW00_01525 → / ← EQW00_01530	flavin reductase family protein/hypothetical protein
326164	A→G		1	intergenic (+521/+228)	EQW00_01525 → / ← EQW00_01530	flavin reductase family protein/hypothetical protein
342914	Δ1 bp		1	coding (378/903 nt)	EQW00_01590 ←	DUF1672 domain‑containing protein
342916	+C		1	coding (376/903 nt)	EQW00_01590 ←	DUF1672 domain‑containing protein
346486	G→A	1		P378P (CCG→CCA)	EQW00_01605 →	ArgE/DapE family deacylase
353932	+A	1		intergenic (+51/‑168)	arcD → / → EQW00_01635	arginine‑ornithine antiporter/Crp/Fnr family transcriptional regulator
353952	(A)5→6	1		intergenic (+71/‑148)	arcD → / → EQW00_01635	arginine‑ornithine antiporter/Crp/Fnr family transcriptional regulator
353958	C→G	1		intergenic (+77/‑142)	arcD → / → EQW00_01635	arginine‑ornithine antiporter/Crp/Fnr family transcriptional regulator
353966	+GTATATAAAA	1		intergenic (+85/‑134)	arcD → / → EQW00_01635	arginine‑ornithine antiporter/Crp/Fnr family transcriptional regulator
353977	T→A	1		intergenic (+96/‑123)	arcD → / → EQW00_01635	arginine‑ornithine antiporter/Crp/Fnr family transcriptional regulator
354007	C→T	1		intergenic (+126/‑93)	arcD → / → EQW00_01635	arginine‑ornithine antiporter/Crp/Fnr family transcriptional regulator
354062	T→C	1		intergenic (+181/‑38)	arcD → / → EQW00_01635	arginine‑ornithine antiporter/Crp/Fnr family transcriptional regulator
402375	G→T		1	S189* (TCA→TAA)	EQW00_01865 ←	GbsR/MarR family transcriptional regulator
402422	A→G		1	I173I (ATT→ATC)	EQW00_01865 ←	GbsR/MarR family transcriptional regulator
451985	C→G	1		P36A (CCA→GCA)	EQW00_02070 →	CHAP domain‑containing protein
452067	G→A	1		S63N (AGT→AAT)	EQW00_02070 →	CHAP domain‑containing protein
461526	+A	1		intergenic (+37/‑258)	pruA → / → EQW00_02115	L‑glutamate gamma‑semialdehyde dehydrogenase/ferrous iron transporter A
477411	T→C		1	intergenic (+61/+4)	EQW00_02190 → / ← EQW00_02195	CPBP family intramembrane metalloprotease/alcohol dehydrogenase
477475	A→T		1	F331L (TTT→TTA)	EQW00_02195 ←	alcohol dehydrogenase
481534	A→T	1		intergenic (‑35/‑413)	EQW00_02215 ← / → pgsB	hypothetical protein/poly‑gamma‑glutamate synthase PgsB
495197	547 bp→31 bp	1		intergenic (+113/‑55)	sdaAA → / → EQW00_02290	L‑serine ammonia‑lyase, iron‑sulfur‑dependent, subunit alpha/hypothetical protein
503119	A→C	1		intergenic (+184/+257)	EQW00_02330 → / ← EQW00_02335	TM2 domain‑containing protein/VOC family protein
503155	A→T	1		intergenic (+220/+221)	EQW00_02330 → / ← EQW00_02335	TM2 domain‑containing protein/VOC family protein
503157	G→A	1		intergenic (+222/+219)	EQW00_02330 → / ← EQW00_02335	TM2 domain‑containing protein/VOC family protein
588741	A→C		1	intergenic (+19/‑223)	EQW00_02700 → / → EQW00_02705	cation transporter/phosphoglycerate mutase
588791	C→T		1	intergenic (+69/‑173)	EQW00_02700 → / → EQW00_02705	cation transporter/phosphoglycerate mutase
588796	5 bp→37 bp		1	intergenic (+74/‑164)	EQW00_02700 → / → EQW00_02705	cation transporter/phosphoglycerate mutase
588836	A→G		1	intergenic (+114/‑128)	EQW00_02700 → / → EQW00_02705	cation transporter/phosphoglycerate mutase
588840	+G		1	intergenic (+118/‑124)	EQW00_02700 → / → EQW00_02705	cation transporter/phosphoglycerate mutase
593086	T→C	1		L403L (CTA→CTG)	EQW00_02730 ←	aminoacyltransferase
593116	A→G	1		I393I (ATT→ATC)	EQW00_02730 ←	aminoacyltransferase
598962	G→C	1		intergenic (+538/+198)	EQW00_02755 → / ← EQW00_02760	N‑acetyltransferase/ABC transporter substrate‑binding protein
686991	T→C	1		intergenic (+217/‑302)	EQW00_03175 → / → EQW00_03180	hypothetical protein/IS110 family transposase
738094	T→G	1		pseudogene (10/382 nt)	EQW00_03470 ←	IS5/IS1182 family transposase
738103	T→C	1		pseudogene (1/382 nt)	EQW00_03470 ←	IS5/IS1182 family transposase
738256	A→G	1		pseudogene (50/168 nt)	EQW00_03475 ←	transposase
738259	2 bp→GA	1		pseudogene (46‑47/168 nt)	EQW00_03475 ←	transposase
738262	C→T	1		pseudogene (44/168 nt)	EQW00_03475 ←	transposase
738323	C→T	1		intergenic (‑18/+268)	EQW00_03475 ← / ← EQW00_03480	transposase/MFS transporter
738334	G→C	1		intergenic (‑29/+257)	EQW00_03475 ← / ← EQW00_03480	transposase/MFS transporter
738348	A→G	1		intergenic (‑43/+243)	EQW00_03475 ← / ← EQW00_03480	transposase/MFS transporter
738432	2 bp→TC	1		intergenic (‑127/+158)	EQW00_03475 ← / ← EQW00_03480	transposase/MFS transporter
738464	26 bp→T	1		intergenic (‑159/+102)	EQW00_03475 ← / ← EQW00_03480	transposase/MFS transporter
738489	C→T		1	intergenic (‑184/+102)	EQW00_03475 ← / ← EQW00_03480	transposase/MFS transporter
738578	(T)8→7		1	intergenic (‑273/+13)	EQW00_03475 ← / ← EQW00_03480	transposase/MFS transporter
759904	C→T	1		R97C (CGT→TGT)	EQW00_03600 →	50S ribosomal protein L14
922378	G→T		1	intergenic (+167/‑252)	EQW00_04500 → / → amt	oxidoreductase/ammonium transporter
922587	+T		1	intergenic (+376/‑43)	EQW00_04500 → / → amt	oxidoreductase/ammonium transporter
932722	3 bp→GCG	1		coding (320‑322/1302 nt)	EQW00_04560 →	fibrinogen‑binding protein
932722	2 bp→GC		1	coding (320‑321/1302 nt)	EQW00_04560 →	fibrinogen‑binding protein
932869	+42 bp		1	coding (467/1302 nt)	EQW00_04560 →	fibrinogen‑binding protein
952597	2 bp→TC		1	coding (76‑77/366 nt)	EQW00_04665 →	transposase
952614	T→A		1	D31E (GAT→GAA)	EQW00_04665 →	transposase
952617	A→G		1	L32L (TTA→TTG)	EQW00_04665 →	transposase
952622	A→G		1	Q34R (CAA→CGA)	EQW00_04665 →	transposase
1033324	G→T		1	intergenic (+334/‑516)	EQW00_05160 → / → queG	amino acid ABC transporter ATP‑binding protein/tRNA epoxyqueuosine(34) reductase QueG
1033329	C→T		1	intergenic (+339/‑511)	EQW00_05160 → / → queG	amino acid ABC transporter ATP‑binding protein/tRNA epoxyqueuosine(34) reductase QueG
1033331	G→A		1	intergenic (+341/‑509)	EQW00_05160 → / → queG	amino acid ABC transporter ATP‑binding protein/tRNA epoxyqueuosine(34) reductase QueG
1033357	C→T		1	intergenic (+367/‑483)	EQW00_05160 → / → queG	amino acid ABC transporter ATP‑binding protein/tRNA epoxyqueuosine(34) reductase QueG
1033364	C→T		1	intergenic (+374/‑476)	EQW00_05160 → / → queG	amino acid ABC transporter ATP‑binding protein/tRNA epoxyqueuosine(34) reductase QueG
1033383	A→T		1	intergenic (+393/‑457)	EQW00_05160 → / → queG	amino acid ABC transporter ATP‑binding protein/tRNA epoxyqueuosine(34) reductase QueG
1033392	A→G		1	intergenic (+402/‑448)	EQW00_05160 → / → queG	amino acid ABC transporter ATP‑binding protein/tRNA epoxyqueuosine(34) reductase QueG
1038622	A→G	1		intergenic (+83/+278)	fumC → / ← EQW00_05195	class II fumarate hydratase/RluA family pseudouridine synthase
1038649	C→G	1		intergenic (+110/+251)	fumC → / ← EQW00_05195	class II fumarate hydratase/RluA family pseudouridine synthase
1055494	+33 bp			intergenic (+97/+465)	EQW00_05275 → / ← EQW00_05280	CadD family cadmium resistance transporter/signal transduction protein TRAP
1106203	A→G	1		I2249V (ATA→GTA)	EQW00_05560 →	YSIRK signal domain/LPXTG anchor domain surface protein
1325531	G→C		1	intergenic (+171/‑237)	EQW00_06585 → / → EQW00_06590	glycine dehydrogenase subunit 2/IS5/IS1182 family transposase
1325536	C→A		1	intergenic (+176/‑232)	EQW00_06585 → / → EQW00_06590	glycine dehydrogenase subunit 2/IS5/IS1182 family transposase
1373589	A→T	1		K342N (AAA→AAT)	ebpS →	elastin‑binding protein EbpS
1373589	25 bp→49 bp		1	coding (1026‑1050/1383 nt)	ebpS →	elastin‑binding protein EbpS
1373613	A→T	1		K350N (AAA→AAT)	ebpS →	elastin‑binding protein EbpS
1432175	T→A		1	I6002I (ATT→ATA)	ebh →	hyperosmolarity resistance protein Ebh
1432178	T→A		1	D6003E (GAT→GAA)	ebh →	hyperosmolarity resistance protein Ebh
1509103	(TTAGTCACTCCAAA)1→2		1	intergenic (‑16/+1005)	EQW00_07375 ← / ← EQW00_07380	HAD‑IIB family hydrolase/aminoacyltransferase
1579243	T→G		1	pseudogene (300/819 nt)	EQW00_07700 ←	phage head morphogenesis protein
1579249	C→T		1	pseudogene (294/819 nt)	EQW00_07700 ←	phage head morphogenesis protein
1757407	A→G	1		S441G (AGT→GGT)	EQW00_08490 →	YSIRK‑type signal peptide‑containing protein
1757407	51 bp→15 bp		1	coding (1321‑1371/2484 nt)	EQW00_08490 →	YSIRK‑type signal peptide‑containing protein
1757421	T→C	1		N445N (AAT→AAC)	EQW00_08490 →	YSIRK‑type signal peptide‑containing protein
1757457	T→C	1		N457N (AAT→AAC)	EQW00_08490 →	YSIRK‑type signal peptide‑containing protein
1757498	2 bp→AC		1	coding (1412‑1413/2484 nt)	EQW00_08490 →	YSIRK‑type signal peptide‑containing protein
1757521	A→G		1	N479D (AAT→GAT)	EQW00_08490 →	YSIRK‑type signal peptide‑containing protein
1757558	2 bp→CA	1		coding (1472‑1473/2484 nt)	EQW00_08490 →	YSIRK‑type signal peptide‑containing protein
1757565	A→G	1		Q493Q (CAA→CAG)	EQW00_08490 →	YSIRK‑type signal peptide‑containing protein
1953060	Δ1 bp	1		intergenic (‑158/‑270)	EQW00_09460 ← / → EQW00_09465	leucyl aminopeptidase family protein/IS1182‑like element ISSep1 family transposase
1987310	T→A		1	intergenic (+109/+74)	EQW00_09665 → / ← EQW00_09670	thioredoxin/nitroreductase
1987346	Δ4 bp		1	intergenic (+145/+35)	EQW00_09665 → / ← EQW00_09670	thioredoxin/nitroreductase
1987351	Δ3 bp		1	intergenic (+150/+31)	EQW00_09665 → / ← EQW00_09670	thioredoxin/nitroreductase
2085926	+26 bp		1	intergenic (+209/+68)	EQW00_10165 → / ← EQW00_10170	ZIP family metal transporter/hypothetical protein
2086574	A→G		1	intergenic (‑398/+36)	EQW00_10170 ← / ← EQW00_10175	hypothetical protein/LTA synthase family protein
2086576	C→G		1	intergenic (‑400/+34)	EQW00_10170 ← / ← EQW00_10175	hypothetical protein/LTA synthase family protein
2102390	+27 bp		1	intergenic (‑147/+67)	EQW00_10265 ← / ← EQW00_10270	aldo/keto reductase/HlyC/CorC family transporter
2180565	Δ19 bp	1		intergenic (‑31/‑675)	EQW00_10660 ← / → EQW00_10665	DUF4040 family protein/hypothetical protein
2180565	22 bp→AAA		1	intergenic (‑31/‑672)	EQW00_10660 ← / → EQW00_10665	DUF4040 family protein/hypothetical protein
2180586	G→A	1		intergenic (‑52/‑672)	EQW00_10660 ← / → EQW00_10665	DUF4040 family protein/hypothetical protein
2223095	A→G		1	intergenic (+131/‑685)	thiD → / → EQW00_10905	bifunctional hydroxymethylpyrimidine kinase/phosphomethylpyrimidine kinase/protein VraX
2223134	G→A		1	intergenic (+170/‑646)	thiD → / → EQW00_10905	bifunctional hydroxymethylpyrimidine kinase/phosphomethylpyrimidine kinase/protein VraX
2223170	G→T		1	intergenic (+206/‑610)	thiD → / → EQW00_10905	bifunctional hydroxymethylpyrimidine kinase/phosphomethylpyrimidine kinase/protein VraX
2223182	A→G		1	intergenic (+218/‑598)	thiD → / → EQW00_10905	bifunctional hydroxymethylpyrimidine kinase/phosphomethylpyrimidine kinase/protein VraX
2223202	C→A		1	intergenic (+238/‑578)	thiD → / → EQW00_10905	bifunctional hydroxymethylpyrimidine kinase/phosphomethylpyrimidine kinase/protein VraX
2223282	C→T		1	intergenic (+318/‑498)	thiD → / → EQW00_10905	bifunctional hydroxymethylpyrimidine kinase/phosphomethylpyrimidine kinase/protein VraX
2236317	T→C		1	D1042G (GAT→GGT)	EQW00_10990 ←	YSIRK‑type signal peptide‑containing protein
2236325	T→C		1	S1039S (TCA→TCG)	EQW00_10990 ←	YSIRK‑type signal peptide‑containing protein
2236448	G→A	1		D998D (GAC→GAT)	EQW00_10990 ←	YSIRK‑type signal peptide‑containing protein
2236700	G→A	1		D914D (GAC→GAT)	EQW00_10990 ←	YSIRK‑type signal peptide‑containing protein
2344958	1 bp→CTT		1	intergenic (‑293/+185)	EQW00_11520 ← / ← rrf	GNAT family N‑acetyltransferase/5S ribosomal RNA
2344962	T→A		1	intergenic (‑297/+181)	EQW00_11520 ← / ← rrf	GNAT family N‑acetyltransferase/5S ribosomal RNA
2466077	+27 bp		1	intergenic (‑297/–)	EQW00_12155 ← / –	50S ribosomal protein L34/–

## Sheet: cp6WT1_cp6SCV1
position	mutation	cp6WT1	cp6SCV1	annotation	gene	description
26485	C→A	100%		A407D (GCT→GAT)	walK →	cell wall metabolism sensor histidine kinase WalK
30954	G→T		100%	intergenic (+314/‑728)	EQW00_00125 → / → rlmH	MBL fold metallo‑hydrolase/23S rRNA (pseudouridine(1915)‑N(3))‑methyltransferase RlmH
30962	G→A		100%	intergenic (+322/‑720)	EQW00_00125 → / → rlmH	MBL fold metallo‑hydrolase/23S rRNA (pseudouridine(1915)‑N(3))‑methyltransferase RlmH
30979	A→C		100%	intergenic (+339/‑703)	EQW00_00125 → / → rlmH	MBL fold metallo‑hydrolase/23S rRNA (pseudouridine(1915)‑N(3))‑methyltransferase RlmH
33207	C→T		100%	pseudogene (569/662 nt)	EQW00_00140 ←	IS6 family transposase

## Sheet: cp6WT1_cp6SCV2
position	mutation	cp6WT1	cp6SCV2	annotation	gene	description
23,678	C→T	100%		intergenic (+179/‑245)	EQW00_00085 → / → EQW00_00090	adenylosuccinate synthase/tRNA‑Glu
26,485	C→A	100%		A407D (GCT→GAT)	walK →	cell wall metabolism sensor histidine kinase WalK
30,962	G→A		100%	intergenic (+322/‑720)	EQW00_00125 → / → rlmH	MBL fold metallo‑hydrolase/23S rRNA (pseudouridine(1915)‑N(3))‑methyltransferase RlmH
30,979	A→C		100%	intergenic (+339/‑703)	EQW00_00125 → / → rlmH	MBL fold metallo‑hydrolase/23S rRNA (pseudouridine(1915)‑N(3))‑methyltransferase RlmH
33,207	C→T		100%	pseudogene (569/662 nt)	EQW00_00140 ←	IS6 family transposase

## Sheet: cp8WT_cp8SCV2
position	mutation	cp8WT	cp8SCV2	annotation	gene	description
33612	G→A		1	pseudogene (164/662 nt)	EQW00_00140 ←	IS6 family transposase
46680	A→C		1	R443R (AGA→CGA)	EQW00_00200 →	DNA primase
55797	G→A		1	N424N (AAC→AAT)	EQW00_00250 ←	SAM‑dependent DNA methyltransferase
55800	T→C		1	T423T (ACA→ACG)	EQW00_00250 ←	SAM‑dependent DNA methyltransferase
55803	A→C		1	G422G (GGT→GGG)	EQW00_00250 ←	SAM‑dependent DNA methyltransferase
56985	A→G		1	N28N (AAT→AAC)	EQW00_00250 ←	SAM‑dependent DNA methyltransferase
56994	T→C		1	E25E (GAA→GAG)	EQW00_00250 ←	SAM‑dependent DNA methyltransferase
66390	T→G	1		R21R (CGA→CGC)	EQW00_00285 ←	DUF1643 domain‑containing protein
81738	T→C	1		E83E (GAA→GAG)	EQW00_00380 ←	DUF1643 domain‑containing protein
81741	A→T	1		P82P (CCT→CCA)	EQW00_00380 ←	DUF1643 domain‑containing protein
81744	T→G	1		T81T (ACA→ACC)	EQW00_00380 ←	DUF1643 domain‑containing protein
81759	G→A	1		F76F (TTC→TTT)	EQW00_00380 ←	DUF1643 domain‑containing protein
81771	T→A	1		L72L (CTA→CTT)	EQW00_00380 ←	DUF1643 domain‑containing protein
81783	A→G	1		G68G (GGT→GGC)	EQW00_00380 ←	DUF1643 domain‑containing protein
81786	G→A	1		Y67Y (TAC→TAT)	EQW00_00380 ←	DUF1643 domain‑containing protein
81801	A→C	1		A62A (GCT→GCG)	EQW00_00380 ←	DUF1643 domain‑containing protein
81810	G→A	1		N59N (AAC→AAT)	EQW00_00380 ←	DUF1643 domain‑containing protein
81816	A→G	1		I57I (ATT→ATC)	EQW00_00380 ←	DUF1643 domain‑containing protein
81819	G→A	1		L56L (CTC→CTT)	EQW00_00380 ←	DUF1643 domain‑containing protein
81828	G→T	1		T53T (ACC→ACA)	EQW00_00380 ←	DUF1643 domain‑containing protein
81857	A→G	1		L44L (TTA→CTA)	EQW00_00380 ←	DUF1643 domain‑containing protein
116071	(T)7→6		1	intergenic (+396/‑3)	EQW00_00565 → / → EQW00_00570	hypothetical protein/IS3 family transposase
153749	G→T		1	D214Y (GAT→TAT)	EQW00_00780 →	tandem‑type lipoprotein
179557	T→C		1	pseudogene (2742/3744 nt)	EQW00_00910 →	Accumulation‑associated protein
181160	T→G		1	intergenic (+601/+11)	EQW00_00910 → / ← EQW00_00915	Accumulation‑associated protein/hypothetical protein
182116	A→G	1		P228P (CCA→CCG)	EQW00_00920 →	LPXTG cell wall anchor domain‑containing protein
292673	+A		1	intergenic (+136/‑365)	EQW00_01405 → / → EQW00_01410	YSIRK‑type signal peptide‑containing protein/IS110 family transposase
309506	A→C	1		S1437S (TCA→TCC)	EQW00_01465 →	adhesin
340776	G→A		1	intergenic (‑80/‑210)	EQW00_01575 ← / → EQW00_01580	beta‑class phenol‑soluble modulin/(S)‑acetoin forming diacetyl reductase
399142	C→A	1		A53E (GCA→GAA)	EQW00_01850 →	anaerobic C4‑dicarboxylate transporter
478538	(TA)4→5	1		intergenic (‑71/‑152)	EQW00_02195 ← / → EQW00_02200	alcohol dehydrogenase/thioredoxin
540943	+24 bp	100%	1	intergenic (+653/‑114)	EQW00_02495 → / → EQW00_02500	hypothetical protein/SDR family oxidoreductase
540953	+C	1		intergenic (+663/‑104)	EQW00_02495 → / → EQW00_02500	hypothetical protein/SDR family oxidoreductase
588806	+32 bp	100%	1	intergenic (+84/‑158)	EQW00_02700 → / → EQW00_02705	cation transporter/phosphoglycerate mutase
637191	G→C		1	H179Q (CAC→CAG)	EQW00_02925 ←	teichoic acid biosynthesis protein F
682205	T→C		1	intergenic (+515/+244)	EQW00_03150 → / ← EQW00_03155	IS110 family transposase/MurR/RpiR family transcriptional regulator
699709	C→G	1		Q251E (CAG→GAG)	EQW00_03240 →	LytR family transcriptional regulator
1046942	Δ1 bp		1	coding (1390/2940 nt)	EQW00_05230 →	DNA repair protein Rad50
1047431	Δ345 bp	1		coding (1879‑2223/2940 nt)	EQW00_05230 →	DNA repair protein Rad50
1047439	T→G	Δ		N629K (AAT→AAG)	EQW00_05230 →	DNA repair protein Rad50
1047445	G→A	Δ		L631L (CTG→CTA)	EQW00_05230 →	DNA repair protein Rad50
1047507	T→A	Δ		L652Q (CTA→CAA)	EQW00_05230 →	DNA repair protein Rad50
1047562	A→G	Δ		E670E (GAA→GAG)	EQW00_05230 →	DNA repair protein Rad50
1047594	C→A	Δ		T681N (ACT→AAT)	EQW00_05230 →	DNA repair protein Rad50
1047594	C→T	Δ	1	T681I (ACT→ATT)	EQW00_05230 →	DNA repair protein Rad50
1047600	C→T	Δ		T683M (ACG→ATG)	EQW00_05230 →	DNA repair protein Rad50
1047668	C→G	Δ		Q706E (CAA→GAA)	EQW00_05230 →	DNA repair protein Rad50
1047744	G→A	Δ		S731N (AGT→AAT)	EQW00_05230 →	DNA repair protein Rad50
1062379	G→A			T143I (ACT→ATT)	EQW00_05350 ←	site‑specific integrase
1110597	A→G	1		intergenic (+60/+312)	EQW00_05560 → / ← EQW00_05565	YSIRK signal domain/LPXTG anchor domain surface protein/NAD(P)/FAD‑dependent oxidoreductase
1157197	Δ3 bp	1		intergenic (+226/+418)	EQW00_05760 → / ← EQW00_05765	acetate kinase/universal stress protein
1185875	+TA		1	intergenic (+70/‑285)	EQW00_05865 → / → EQW00_05870	dephospho‑CoA kinase/transposase
1208755	+59 bp		100%	intergenic (+214/‑135)	EQW00_05975 → / → EQW00_05980	glutamate‑1‑semialdehyde 2,1‑aminomutase/AbrB family transcriptional regulator
1325624	+43 bp	100%		intergenic (+264/‑144)	EQW00_06585 → / → EQW00_06590	glycine dehydrogenase subunit 2/IS5/IS1182 family transposase
1572587	T→C	1		L38L (TTA→TTG)	EQW00_07660 ←	ABC transporter permease
1579228	A→T	1		pseudogene (315/819 nt)	EQW00_07700 ←	phage head morphogenesis protein
1579234	A→T	1		pseudogene (309/819 nt)	EQW00_07700 ←	phage head morphogenesis protein
1579247	3 bp→AAT	1		pseudogene (294‑296/819 nt)	EQW00_07700 ←	phage head morphogenesis protein
1579255	A→G	1		pseudogene (288/819 nt)	EQW00_07700 ←	phage head morphogenesis protein
1644744	(T)8→9	1		coding (761/771 nt)	codY ←	GTP‑sensing pleiotropic transcriptional regulator CodY
1857248	A→G	1		F51L (TTT→CTT)	EQW00_08980 ←	recombinase
1857258	2 bp→AT	1		coding (140‑141/237 nt)	EQW00_08980 ←	recombinase
1907044	A→T	1		intergenic (‑100/‑142)	EQW00_09270 ← / → EQW00_09275	ABC transporter permease/DUF3899 domain‑containing protein
1919124	Δ2 bp	1		coding (886‑887/906 nt)	EQW00_09325 ←	FAA hydrolase family protein
1919155	C→G		1	V286L (GTA→CTA)	EQW00_09325 ←	FAA hydrolase family protein
1953072	1924 bp→17 bp	1			[EQW00_09465]	[EQW00_09465]
2236328	A→G	1		D1038D (GAT→GAC)	EQW00_10990 ←	YSIRK‑type signal peptide‑containing protein
2236391	G→T	1		S1017S (TCC→TCA)	EQW00_10990 ←	YSIRK‑type signal peptide‑containing protein
2300388	T→C			intergenic (‑114/+116)	EQW00_11270 ← / ← rrf	16S ribosomal RNA/5S ribosomal RNA
2300409	T→C			intergenic (‑135/+95)	EQW00_11270 ← / ← rrf	16S ribosomal RNA/5S ribosomal RNA
2300412	+TA			intergenic (‑138/+92)	EQW00_11270 ← / ← rrf	16S ribosomal RNA/5S ribosomal RNA
2300418	Δ2 bp			intergenic (‑144/+85)	EQW00_11270 ← / ← rrf	16S ribosomal RNA/5S ribosomal RNA
2300430	C→T			intergenic (‑156/+74)	EQW00_11270 ← / ← rrf	16S ribosomal RNA/5S ribosomal RNA
2439104	C→A		1	A1219S (GCA→TCA)	EQW00_12035 ←	YSIRK‑type signal peptide‑containing protein
2439258	G→A			S1167S (AGC→AGT)	EQW00_12035 ←	YSIRK‑type signal peptide‑containing protein
2439498	Δ3 bp		1	coding (3259‑3261/3855 nt)	EQW00_12035 ←	YSIRK‑type signal peptide‑containing protein
2439699	A→G		1	D1020D (GAT→GAC)	EQW00_12035 ←	YSIRK‑type signal peptide‑containing protein
2439740	C→A		1	A1007S (GCA→TCA)	EQW00_12035 ←	YSIRK‑type signal peptide‑containing protein
2439783	G→A		1	D992D (GAC→GAT)	EQW00_12035 ←	YSIRK‑type signal peptide‑containing protein
2440059	A→G		1	D900D (GAT→GAC)	EQW00_12035 ←	YSIRK‑type signal peptide‑containing protein
2458138	Δ1 bp	1		coding (28/570 nt)	EQW00_12105 ←	XRE family transcriptional regulator

## Sheet: cp10WT_cp10SCV2
position	mutation	cp10WT	cp10SCV2	annotation	gene	description
4987	C→T	1		A133V (GCA→GTA)	EQW00_00025 →	DNA gyrase subunit B
5784	C→T		1	R399C (CGT→TGT)	EQW00_00025 →	DNA gyrase subunit B
16774	A→C	1		intergenic (+21/‑227)	EQW00_00060 → / → EQW00_00065	alpha/beta fold hydrolase/DUF2232 domain‑containing protein
16779	C→T	1		intergenic (+26/‑222)	EQW00_00060 → / → EQW00_00065	alpha/beta fold hydrolase/DUF2232 domain‑containing protein
16913	T→A	1		intergenic (+160/‑88)	EQW00_00060 → / → EQW00_00065	alpha/beta fold hydrolase/DUF2232 domain‑containing protein
16916	T→G	1		intergenic (+163/‑85)	EQW00_00060 → / → EQW00_00065	alpha/beta fold hydrolase/DUF2232 domain‑containing protein
16922	+A	1		intergenic (+169/‑79)	EQW00_00060 → / → EQW00_00065	alpha/beta fold hydrolase/DUF2232 domain‑containing protein
16926	G→A	1		intergenic (+173/‑75)	EQW00_00060 → / → EQW00_00065	alpha/beta fold hydrolase/DUF2232 domain‑containing protein
16932	G→A	1		intergenic (+179/‑69)	EQW00_00060 → / → EQW00_00065	alpha/beta fold hydrolase/DUF2232 domain‑containing protein
21972	G→A	1		intergenic (+35/‑244)	dnaB → / → EQW00_00085	replicative DNA helicase/adenylosuccinate synthase
26481	G→A	1		G406S (GGT→AGT)	walK →	cell wall metabolism sensor histidine kinase WalK
32059	T→A	1		S126S (TCT→TCA)	rlmH →	23S rRNA (pseudouridine(1915)‑N(3))‑methyltransferase RlmH
32062	T→C	1		F127F (TTT→TTC)	rlmH →	23S rRNA (pseudouridine(1915)‑N(3))‑methyltransferase RlmH
32065	C→T	1		S128S (AGC→AGT)	rlmH →	23S rRNA (pseudouridine(1915)‑N(3))‑methyltransferase RlmH
32074	C→T	1		T131T (ACC→ACT)	rlmH →	23S rRNA (pseudouridine(1915)‑N(3))‑methyltransferase RlmH
32083	C→T	1		H134H (CAC→CAT)	rlmH →	23S rRNA (pseudouridine(1915)‑N(3))‑methyltransferase RlmH
49822	C→G	1		P33A (CCC→GCT)	EQW00_00225 →	DUF1643 domain‑containing protein
49824	C→T	1		P33A (CCC→GCT)	EQW00_00225 →	DUF1643 domain‑containing protein
49827	T→A	1		A34A (GCT→GCA)	EQW00_00225 →	DUF1643 domain‑containing protein
49830	T→C	1		C35C (TGT→TGC)	EQW00_00225 →	DUF1643 domain‑containing protein
49848	C→T	1		Y41Y (TAC→TAT)	EQW00_00225 →	DUF1643 domain‑containing protein
50106	T→C	1		V127V (GTT→GTC)	EQW00_00225 →	DUF1643 domain‑containing protein
50109	G→A	1		E128E (GAG→GAA)	EQW00_00225 →	DUF1643 domain‑containing protein
50160	A→C	1		I145I (ATA→ATC)	EQW00_00225 →	DUF1643 domain‑containing protein
66387	G→A	1		Y22Y (TAC→TAT)	EQW00_00285 ←	DUF1643 domain‑containing protein
66390	T→G	1		R21R (CGA→CGC)	EQW00_00285 ←	DUF1643 domain‑containing protein
66396	T→C	1		Q19Q (CAA→CAG)	EQW00_00285 ←	DUF1643 domain‑containing protein
69564	T→C	1		E392G (GAG→GGG)	EQW00_00310 ←	recombinase family protein
69567	C→T	1		S391N (AGT→AAT)	EQW00_00310 ←	recombinase family protein
69572	G→A	1		S389S (TCC→TCT)	EQW00_00310 ←	recombinase family protein
69578	2 bp→AG	1		coding (1160‑1161/1350 nt)	EQW00_00310 ←	recombinase family protein
69774	T→C	1		Q322R (CAA→CGA)	EQW00_00310 ←	recombinase family protein
69784	T→C	1		K319E (AAA→GAA)	EQW00_00310 ←	recombinase family protein
69800	C→A	1		L313L (TTG→CTT)	EQW00_00310 ←	recombinase family protein
69802	A→G	1		L313L (TTG→CTT)	EQW00_00310 ←	recombinase family protein
69806	C→T	1		Q311Q (CAG→CAA)	EQW00_00310 ←	recombinase family protein
72222	T→C	1		T182A (ACA→GCA)	EQW00_00315 ←	DUF927 domain‑containing protein
72242	T→C	1		D175G (GAT→GGT)	EQW00_00315 ←	DUF927 domain‑containing protein
83007	A→G	1		intergenic (‑257/+244)	EQW00_00390 ← / ← EQW00_00395	hypothetical protein/recombinase family protein
83046	C→T	1		intergenic (‑296/+205)	EQW00_00390 ← / ← EQW00_00395	hypothetical protein/recombinase family protein
83069	T→A	1		intergenic (‑319/+182)	EQW00_00390 ← / ← EQW00_00395	hypothetical protein/recombinase family protein
83072	C→A	1		intergenic (‑322/+179)	EQW00_00390 ← / ← EQW00_00395	hypothetical protein/recombinase family protein
126820	T→C	1		V148A (GTT→GCT)	EQW00_00630 →	IS6 family transposase
126968	T→C	1		Y197Y (TAT→TAC)	EQW00_00630 →	IS6 family transposase
127648	G→A	1		E59E (GAG→GAA)	EQW00_00635 →	tandem‑type lipoprotein
127651	G→A	1		G60G (GGG→GGA)	EQW00_00635 →	tandem‑type lipoprotein
139208	G→A	1		V606I (GTT→ATT)	EQW00_00700 →	copper‑translocating P‑type ATPase
139222	C→T	1		T610T (ACC→ACT)	EQW00_00700 →	copper‑translocating P‑type ATPase
139252	T→G	1		V620V (GTT→GTG)	EQW00_00700 →	copper‑translocating P‑type ATPase
139298	T→C	1		L636L (TTA→CTA)	EQW00_00700 →	copper‑translocating P‑type ATPase
140967	A→G	1		D28G (GAT→GGT)	EQW00_00710 →	DUF1541 domain‑containing protein
142580	T→G			G196G (GGA→GGC)	EQW00_00715 ←	MBL fold metallo‑hydrolase
152237	A→G	1		R77R (AGA→AGG)	EQW00_00775 →	tandem‑type lipoprotein
152275	T→C	1		I90T (ATC→ACC)	EQW00_00775 →	tandem‑type lipoprotein
152474	T→C	1		F156F (TTT→TTC)	EQW00_00775 →	tandem‑type lipoprotein
153301	A→G	1		G64G (GGA→GGG)	EQW00_00780 →	tandem‑type lipoprotein
153304	T→A	1		T65T (ACT→ACA)	EQW00_00780 →	tandem‑type lipoprotein
154701	A→G		1	N165D (AAC→GAT)	EQW00_00785 →	tandem‑type lipoprotein
154847	C→T	1		G213G (GGC→GGT)	EQW00_00785 →	tandem‑type lipoprotein
154926	A→T	1		T240S (ACA→TCA)	EQW00_00785 →	tandem‑type lipoprotein
155129	A→G	1		intergenic (+159/‑198)	EQW00_00785 → / → EQW00_00790	tandem‑type lipoprotein/mechanosensitive ion channel family protein
155139	Δ1 bp	1		intergenic (+169/‑188)	EQW00_00785 → / → EQW00_00790	tandem‑type lipoprotein/mechanosensitive ion channel family protein
155144	Δ1 bp	1		intergenic (+174/‑183)	EQW00_00785 → / → EQW00_00790	tandem‑type lipoprotein/mechanosensitive ion channel family protein
155153	G→C	1		intergenic (+183/‑174)	EQW00_00785 → / → EQW00_00790	tandem‑type lipoprotein/mechanosensitive ion channel family protein
156214	G→A	1		*296* (TAG→TAA)	EQW00_00790 →	mechanosensitive ion channel family protein
160457	T→C	1		I75V (ATT→GTT)	EQW00_00820 ←	DUF1433 domain‑containing protein
160461	A→G	1		D73D (GAT→GAC)	EQW00_00820 ←	DUF1433 domain‑containing protein
168514	G→A	1		intergenic (‑80/‑158)	EQW00_00865 ← / → EQW00_00870	hypothetical protein/hexose‑6‑phosphate:phosphate antiporter
184182	T→G	1		intergenic (+274/+7)	EQW00_00925 → / ← EQW00_00930	beta‑class phenol‑soluble modulin/hypothetical protein
184187	T→C	1		intergenic (+279/+2)	EQW00_00925 → / ← EQW00_00930	beta‑class phenol‑soluble modulin/hypothetical protein
190146	Δ3 bp		1	intergenic (‑427/‑64)	EQW00_00960 ← / → EQW00_00965	cysteine protease/YSIRK‑type signal peptide‑containing protein
190147	(AT)3→1	1		intergenic (‑428/‑62)	EQW00_00960 ← / → EQW00_00965	cysteine protease/YSIRK‑type signal peptide‑containing protein
192144	T→C	1		intergenic (+1/‑141)	EQW00_00965 → / → EQW00_00970	YSIRK‑type signal peptide‑containing protein/tandem‑type lipoprotein
192162	C→T	1		intergenic (+19/‑123)	EQW00_00965 → / → EQW00_00970	YSIRK‑type signal peptide‑containing protein/tandem‑type lipoprotein
192173	A→G	1		intergenic (+30/‑112)	EQW00_00965 → / → EQW00_00970	YSIRK‑type signal peptide‑containing protein/tandem‑type lipoprotein
192176	A→G	1		intergenic (+33/‑109)	EQW00_00965 → / → EQW00_00970	YSIRK‑type signal peptide‑containing protein/tandem‑type lipoprotein
192184	A→G	1		intergenic (+41/‑101)	EQW00_00965 → / → EQW00_00970	YSIRK‑type signal peptide‑containing protein/tandem‑type lipoprotein
192386	A→G	1		pseudogene (102/785 nt)	EQW00_00970 →	tandem‑type lipoprotein
192389	G→A	1		pseudogene (105/785 nt)	EQW00_00970 →	tandem‑type lipoprotein
245418	T→G	1		I52M (ATT→ATG)	EQW00_01215 →	MFS transporter
245421	G→A	1		A53A (GCG→GCA)	EQW00_01215 →	MFS transporter
245455	T→G	1		S65A (TCA→GCA)	EQW00_01215 →	MFS transporter
245474	G→C	1		G71A (GGG→GCG)	EQW00_01215 →	MFS transporter
245478	T→A	1		L72L (CTT→CTA)	EQW00_01215 →	MFS transporter
245481	A→C	1		V73V (GTA→GTC)	EQW00_01215 →	MFS transporter
245499	T→A	1		I79I (ATT→ATA)	EQW00_01215 →	MFS transporter
245505	G→A	1		L81L (TTG→TTA)	EQW00_01215 →	MFS transporter
263452	G→A		1	intergenic (‑203/+170)	EQW00_01260 ← / ← EQW00_01265	ABC transporter substrate‑binding protein/anion permease
263452	81 bp→26 bp	1		intergenic (‑203/+90)	EQW00_01260 ← / ← EQW00_01265	ABC transporter substrate‑binding protein/anion permease
263477	T→A		1	intergenic (‑228/+145)	EQW00_01260 ← / ← EQW00_01265	ABC transporter substrate‑binding protein/anion permease
263507	G→A		1	intergenic (‑258/+115)	EQW00_01260 ← / ← EQW00_01265	ABC transporter substrate‑binding protein/anion permease
263532	T→A		1	intergenic (‑283/+90)	EQW00_01260 ← / ← EQW00_01265	ABC transporter substrate‑binding protein/anion permease
280936	+AT		1	coding (200/519 nt)	EQW00_01335 →	N‑acetyltransferase
292673	+A		1	intergenic (+136/‑365)	EQW00_01405 → / → EQW00_01410	YSIRK‑type signal peptide‑containing protein/IS110 family transposase
292675	T→A		1	intergenic (+138/‑363)	EQW00_01405 → / → EQW00_01410	YSIRK‑type signal peptide‑containing protein/IS110 family transposase
326379	T→C	1		intergenic (+736/+13)	EQW00_01525 → / ← EQW00_01530	flavin reductase family protein/hypothetical protein
359870	A→G	1		*149* (TAA→TGA)	EQW00_01660 →	MarR family transcriptional regulator
359879	T→G	1		intergenic (+8/‑208)	EQW00_01660 → / → tnpA	MarR family transcriptional regulator/IS200/IS605 family transposase
359883	T→G	1		intergenic (+12/‑204)	EQW00_01660 → / → tnpA	MarR family transcriptional regulator/IS200/IS605 family transposase
359901	A→C	1		intergenic (+30/‑186)	EQW00_01660 → / → tnpA	MarR family transcriptional regulator/IS200/IS605 family transposase
359906	A→G	1		intergenic (+35/‑181)	EQW00_01660 → / → tnpA	MarR family transcriptional regulator/IS200/IS605 family transposase
361611	Δ1 bp	1		intergenic (‑7/+88)	EQW00_01675 ← / ← EQW00_01680	recombinase family protein/hypothetical protein
362629	A→C	1		intergenic (‑53/‑380)	EQW00_01685 ← / → EQW00_01690	type I toxin‑antitoxin system Fst family toxin/hypothetical protein
362647	T→C	1		intergenic (‑71/‑362)	EQW00_01685 ← / → EQW00_01690	type I toxin‑antitoxin system Fst family toxin/hypothetical protein
381438	(T)5→4		1	intergenic (+31/‑114)	EQW00_01760 → / → EQW00_01765	5,10‑methylene‑tetrahydrofolate dehydrogenase/PrsW family intramembrane metalloprotease
392694	G→T		1	A41S (GCA→TCA)	EQW00_01820 →	sulfite exporter TauE/SafE family protein
395507	C→A	1		intergenic (+217/‑107)	cysC → / → EQW00_01835	adenylyl‑sulfate kinase/hypothetical protein
406707	C→T	1		D550D (GAC→GAT)	betA →	choline dehydrogenase
406713	T→C	1		Y552Y (TAT→TAC)	betA →	choline dehydrogenase
406728	T→C	1		D557D (GAT→GAC)	betA →	choline dehydrogenase
408706	A→G	1		intergenic (+433/‑14)	EQW00_01880 → / → EQW00_01885	amidohydrolase/hypothetical protein
408718	2 bp→GA	1		intergenic (+445/‑1)	EQW00_01880 → / → EQW00_01885	amidohydrolase/hypothetical protein
421225	2 bp→AT	1		intergenic (‑371/‑238)	EQW00_01930 ← / → EQW00_01935	CoA‑disulfide reductase/IS5/IS1182 family transposase
421230	G→C	1		intergenic (‑376/‑234)	EQW00_01930 ← / → EQW00_01935	CoA‑disulfide reductase/IS5/IS1182 family transposase
421239	C→T	1		intergenic (‑385/‑225)	EQW00_01930 ← / → EQW00_01935	CoA‑disulfide reductase/IS5/IS1182 family transposase
421652	A→T	1		S196T (TCA→ACA)	EQW00_01940 ←	cell surface protein
421682	T→C	1		T186A (ACA→GCA)	EQW00_01940 ←	cell surface protein
448606	G→A		1	V116I (GTT→ATT)	EQW00_02060 →	transglycosylase IsaA
449734	Δ3 bp	1		coding (262‑264/1809 nt)	EQW00_02065 →	acetyltransferase
451933	A→T	1		A18A (GCA→GCT)	EQW00_02070 →	CHAP domain‑containing protein
451973	G→A	1		D32N (GAT→AAT)	EQW00_02070 →	CHAP domain‑containing protein
451987	A→T	1		P36P (CCA→CCT)	EQW00_02070 →	CHAP domain‑containing protein
452497	G→A	1		T206T (ACG→ACA)	EQW00_02070 →	CHAP domain‑containing protein
459506	A→G		1	intergenic (+64/‑439)	EQW00_02105 → / → pruA	SDR family oxidoreductase/L‑glutamate gamma‑semialdehyde dehydrogenase
476224	T→C	1		S28S (AGT→AGC)	EQW00_02185 →	PTS beta‑glucoside transporter
476231	C→G	1		Q31E (CAG→GAG)	EQW00_02185 →	PTS beta‑glucoside transporter
476247	T→A	1		V36E (GTA→GAA)	EQW00_02185 →	PTS beta‑glucoside transporter
476412	T→C	1		F91S (TTC→TCC)	EQW00_02185 →	PTS beta‑glucoside transporter
478926	G→T	1		L79F (TTG→TTT)	EQW00_02200 →	thioredoxin
478929	A→T	1		K80N (AAA→AAT)	EQW00_02200 →	thioredoxin
479161	A→G	1		intergenic (+145/‑23)	EQW00_02200 → / → EQW00_02205	thioredoxin/YitT family protein
494693	C→A		1	A170D (GCC→GAC)	sdaAA →	L‑serine ammonia‑lyase, iron‑sulfur‑dependent, subunit alpha
495093	C→T	1		intergenic (+9/‑705)	sdaAA → / → EQW00_02290	L‑serine ammonia‑lyase, iron‑sulfur‑dependent, subunit alpha/hypothetical protein
495109	G→A	1		intergenic (+25/‑689)	sdaAA → / → EQW00_02290	L‑serine ammonia‑lyase, iron‑sulfur‑dependent, subunit alpha/hypothetical protein
502511	G→A		1	intergenic (+79/‑122)	EQW00_02325 → / → EQW00_02330	aldehyde dehydrogenase family protein/TM2 domain‑containing protein
502523	G→A		1	intergenic (+91/‑110)	EQW00_02325 → / → EQW00_02330	aldehyde dehydrogenase family protein/TM2 domain‑containing protein
502525	T→A		1	intergenic (+93/‑108)	EQW00_02325 → / → EQW00_02330	aldehyde dehydrogenase family protein/TM2 domain‑containing protein
502534	T→A		1	intergenic (+102/‑99)	EQW00_02325 → / → EQW00_02330	aldehyde dehydrogenase family protein/TM2 domain‑containing protein
502549	3 bp→AAC		1	intergenic (+117/‑82)	EQW00_02325 → / → EQW00_02330	aldehyde dehydrogenase family protein/TM2 domain‑containing protein
502562	Δ370 bp		1		[EQW00_02330]	[EQW00_02330]
547329	G→C	1		intergenic (‑308/‑6)	ppx ← / → EQW00_02520	exopolyphosphatase/SDR family oxidoreductase
553602	A→G	1		*89* (TAA→TGA)	EQW00_02550 →	CPBP family intramembrane metalloprotease
553609	A→G	1		intergenic (+6/‑137)	EQW00_02550 → / → EQW00_02555	CPBP family intramembrane metalloprotease/CPBP family intramembrane metalloprotease
553612	G→T	1		intergenic (+9/‑134)	EQW00_02550 → / → EQW00_02555	CPBP family intramembrane metalloprotease/CPBP family intramembrane metalloprotease
572610	+A		1	intergenic (+307/‑117)	EQW00_02635 → / → EQW00_02640	MFS transporter/2‑dehydropantoate 2‑reductase
578626	Δ6 bp		1	coding (1306‑1311/1377 nt)	EQW00_02660 ←	amino acid permease
584239	Δ1 bp	1		coding (1149/1152 nt)	EQW00_02685 ←	glycerate kinase
595669	Δ1 bp		1	intergenic (+32/‑250)	EQW00_02740 → / → EQW00_02745	DsbA family protein/SRPBCC domain‑containing protein
601807	A→T	1		intergenic (+203/‑235)	EQW00_02770 → / → EQW00_02775	sirohydrochlorin chelatase/NAD(P)/FAD‑dependent oxidoreductase
624042	+ATAG	1		intergenic (‑903/+260)	EQW00_02860 ← / ← EQW00_02865	AraC family transcriptional regulator/DUF1722 domain‑containing protein
624043	11 bp→32 bp		1	intergenic (‑904/+249)	EQW00_02860 ← / ← EQW00_02865	AraC family transcriptional regulator/DUF1722 domain‑containing protein
624049	T→A	1		intergenic (‑910/+253)	EQW00_02860 ← / ← EQW00_02865	AraC family transcriptional regulator/DUF1722 domain‑containing protein
628874	T→C	1		pseudogene (905/1202 nt)	EQW00_02880 →	copper resistance protein CopC
628904	G→A	1		pseudogene (935/1202 nt)	EQW00_02880 →	copper resistance protein CopC
629290	A→G	1		pseudogene (111/272 nt)	EQW00_02885 →	DUF1775 domain‑containing protein
629293	A→G	1		pseudogene (114/272 nt)	EQW00_02885 →	DUF1775 domain‑containing protein
629305	T→C	1		pseudogene (126/272 nt)	EQW00_02885 →	DUF1775 domain‑containing protein
629312	A→C	1		pseudogene (133/272 nt)	EQW00_02885 →	DUF1775 domain‑containing protein
629314	G→C	1		pseudogene (135/272 nt)	EQW00_02885 →	DUF1775 domain‑containing protein
629317	G→A	1		pseudogene (138/272 nt)	EQW00_02885 →	DUF1775 domain‑containing protein
629320	T→A	1		pseudogene (141/272 nt)	EQW00_02885 →	DUF1775 domain‑containing protein
629342	A→G	1		pseudogene (163/272 nt)	EQW00_02885 →	DUF1775 domain‑containing protein
629365	A→G	1		pseudogene (186/272 nt)	EQW00_02885 →	DUF1775 domain‑containing protein
629642	T→A	1		G56G (GGT→GGA)	EQW00_02890 →	transporter
629660	T→G	1		T62T (ACT→ACG)	EQW00_02890 →	transporter
629672	G→A	1		S66S (TCG→TCA)	EQW00_02890 →	transporter
629687	A→T	1		S71S (TCA→TCT)	EQW00_02890 →	transporter
630024	G→A	1		V13I (GTC→ATC)	EQW00_02895 →	DUF2871 domain‑containing protein
630032	T→C	1		G15G (GGT→GGC)	EQW00_02895 →	DUF2871 domain‑containing protein
665228	C→G	1		intergenic (+216/‑9)	EQW00_03065 → / → EQW00_03070	DUF805 domain‑containing protein/hypothetical protein
665236	A→T	1		intergenic (+224/‑1)	EQW00_03065 → / → EQW00_03070	DUF805 domain‑containing protein/hypothetical protein
671281	C→T		1	intergenic (‑357/+109)	EQW00_03105 ← / ← EQW00_03110	hypothetical protein/lysostaphin resistance protein A
671283	G→A		1	intergenic (‑359/+107)	EQW00_03105 ← / ← EQW00_03110	hypothetical protein/lysostaphin resistance protein A
671299	A→G		1	intergenic (‑375/+91)	EQW00_03105 ← / ← EQW00_03110	hypothetical protein/lysostaphin resistance protein A
671316	Δ19 bp		1	intergenic (‑392/+56)	EQW00_03105 ← / ← EQW00_03110	hypothetical protein/lysostaphin resistance protein A
671348	A→G		1	intergenic (‑424/+42)	EQW00_03105 ← / ← EQW00_03110	hypothetical protein/lysostaphin resistance protein A
671362	C→T		1	intergenic (‑438/+28)	EQW00_03105 ← / ← EQW00_03110	hypothetical protein/lysostaphin resistance protein A
671366	G→A		1	intergenic (‑442/+24)	EQW00_03105 ← / ← EQW00_03110	hypothetical protein/lysostaphin resistance protein A
682422	A→C	1		intergenic (+732/+27)	EQW00_03150 → / ← EQW00_03155	IS110 family transposase/MurR/RpiR family transcriptional regulator
682433	+A	1		intergenic (+743/+16)	EQW00_03150 → / ← EQW00_03155	IS110 family transposase/MurR/RpiR family transcriptional regulator
686899	T→A	1		intergenic (+125/‑394)	EQW00_03175 → / → EQW00_03180	hypothetical protein/IS110 family transposase
686902	A→T	1		intergenic (+128/‑391)	EQW00_03175 → / → EQW00_03180	hypothetical protein/IS110 family transposase
686913	2 bp→AA	1		intergenic (+139/‑379)	EQW00_03175 → / → EQW00_03180	hypothetical protein/IS110 family transposase
686916	A→G	1		intergenic (+142/‑377)	EQW00_03175 → / → EQW00_03180	hypothetical protein/IS110 family transposase
686931	A→G	1		intergenic (+157/‑362)	EQW00_03175 → / → EQW00_03180	hypothetical protein/IS110 family transposase
688491	T→C	1		intergenic (+20/+159)	EQW00_03180 → / ← EQW00_03185	IS110 family transposase/hypothetical protein
697990	Δ2 bp	1		coding (36‑37/816 nt)	EQW00_03235 →	inositol monophosphatase family protein
697990	C→T		1	Y12Y (TAC→TAT)	EQW00_03235 →	inositol monophosphatase family protein
697995	G→A	1		C14Y (TGT→TAT)	EQW00_03235 →	inositol monophosphatase family protein
702157	G→A	1		pseudogene (70/243 nt)	EQW00_03250 →	DUF1641 domain‑containing protein
702160	A→G	1		pseudogene (73/243 nt)	EQW00_03250 →	DUF1641 domain‑containing protein
702162	C→T	1		pseudogene (75/243 nt)	EQW00_03250 →	DUF1641 domain‑containing protein
702180	A→T	1		pseudogene (93/243 nt)	EQW00_03250 →	DUF1641 domain‑containing protein
702192	1 bp→AG	1		pseudogene (105/243 nt)	EQW00_03250 →	DUF1641 domain‑containing protein
727417	G→A	1		V238I (GTA→ATA)	EQW00_03390 →	N‑acetyltransferase
727422	T→C	1		Y239Y (TAT→TAC)	EQW00_03390 →	N‑acetyltransferase
727687	G→A	1		A35A (GCC→GCT)	EQW00_03395 ←	formate dehydrogenase
727709	T→C	1		E28G (GAA→GGA)	EQW00_03395 ←	formate dehydrogenase
738544	A→G	1		intergenic (‑239/+47)	EQW00_03475 ← / ← EQW00_03480	transposase/MFS transporter
738556	A→T	1		intergenic (‑251/+35)	EQW00_03475 ← / ← EQW00_03480	transposase/MFS transporter
738563	T→C	1		intergenic (‑258/+28)	EQW00_03475 ← / ← EQW00_03480	transposase/MFS transporter
738569	2 bp→AA	1		intergenic (‑264/+21)	EQW00_03475 ← / ← EQW00_03480	transposase/MFS transporter
738575	4 bp→AAAA	1		intergenic (‑270/+13)	EQW00_03475 ← / ← EQW00_03480	transposase/MFS transporter
738588	T→C	1		intergenic (‑283/+3)	EQW00_03475 ← / ← EQW00_03480	transposase/MFS transporter
769966	C→T		1	S147L (TCG→TTG)	EQW00_03695 →	energy‑coupling factor transporter ATPase
775111	T→A	1		L237M (TTG→ATG)	EQW00_03725 →	DeoR/GlpR transcriptional regulator
782238	T→A	1		F14L (TTT→TTA)	EQW00_03765 →	alpha/beta hydrolase
782244	A→G	1		T16T (ACA→ACG)	EQW00_03765 →	alpha/beta hydrolase
821221	G→A		1	intergenic (+7/+298)	EQW00_03950 → / ← EQW00_03955	Cof‑type HAD‑IIB family hydrolase/YtxH domain‑containing protein
821236	G→A		1	intergenic (+22/+283)	EQW00_03950 → / ← EQW00_03955	Cof‑type HAD‑IIB family hydrolase/YtxH domain‑containing protein
821248	A→G		1	intergenic (+34/+271)	EQW00_03950 → / ← EQW00_03955	Cof‑type HAD‑IIB family hydrolase/YtxH domain‑containing protein
821250	C→T		1	intergenic (+36/+269)	EQW00_03950 → / ← EQW00_03955	Cof‑type HAD‑IIB family hydrolase/YtxH domain‑containing protein
821295	Δ1 bp		1	intergenic (+81/+224)	EQW00_03950 → / ← EQW00_03955	Cof‑type HAD‑IIB family hydrolase/YtxH domain‑containing protein
821299	A→T		1	intergenic (+85/+220)	EQW00_03950 → / ← EQW00_03955	Cof‑type HAD‑IIB family hydrolase/YtxH domain‑containing protein
821302	+C		1	intergenic (+88/+217)	EQW00_03950 → / ← EQW00_03955	Cof‑type HAD‑IIB family hydrolase/YtxH domain‑containing protein
821307	G→A		1	intergenic (+93/+212)	EQW00_03950 → / ← EQW00_03955	Cof‑type HAD‑IIB family hydrolase/YtxH domain‑containing protein
821319	4 bp→TTG		1	intergenic (+105/+197)	EQW00_03950 → / ← EQW00_03955	Cof‑type HAD‑IIB family hydrolase/YtxH domain‑containing protein
821336	3 bp→GCC		1	intergenic (+122/+181)	EQW00_03950 → / ← EQW00_03955	Cof‑type HAD‑IIB family hydrolase/YtxH domain‑containing protein
821358	C→A		1	intergenic (+144/+161)	EQW00_03950 → / ← EQW00_03955	Cof‑type HAD‑IIB family hydrolase/YtxH domain‑containing protein
821376	A→T		1	intergenic (+162/+143)	EQW00_03950 → / ← EQW00_03955	Cof‑type HAD‑IIB family hydrolase/YtxH domain‑containing protein
835230	(A)6→7		1	intergenic (+69/+82)	EQW00_04035 → / ← EQW00_04040	hypothetical protein/S‑ribosylhomocysteine lyase
838055	G→A		1	D288N (GAC→AAC)	EQW00_04050 →	ATP‑grasp domain‑containing protein
867015	C→T	1		A31V (GCG→GTG)	murA →	UDP‑N‑acetylglucosamine 1‑carboxyvinyltransferase
884606	+AT	1		intergenic (+24/‑226)	EQW00_04305 → / → EQW00_04310	DEAD/DEAH box helicase/PH domain‑containing protein
937892	C→T	1		S279S (TCC→TCT)	EQW00_04580 →	LPXTG cell wall anchor domain‑containing protein
944334	C→T	1		intergenic (+63/+104)	EQW00_04615 → / ← EQW00_04620	phenol‑soluble modulin export ABC transporter permease subunit PmtD/thioredoxin family protein
944349	C→T	1		intergenic (+78/+89)	EQW00_04615 → / ← EQW00_04620	phenol‑soluble modulin export ABC transporter permease subunit PmtD/thioredoxin family protein
944521	T→C	1		pseudogene (373/456 nt)	EQW00_04620 ←	thioredoxin family protein
944531	C→T	1		pseudogene (363/456 nt)	EQW00_04620 ←	thioredoxin family protein
944535	T→C	1		pseudogene (359/456 nt)	EQW00_04620 ←	thioredoxin family protein
944539	C→T	1		pseudogene (355/456 nt)	EQW00_04620 ←	thioredoxin family protein
958077	C→A		1	A118D (GCC→GAC)	blaI →	penicillinase repressor BlaI
964615	+T	1		intergenic (+438/+15)	EQW00_04720 → / ← EQW00_04725	pectate lyase/prephenate dehydratase
964620	Δ1 bp	1		intergenic (+443/+10)	EQW00_04720 → / ← EQW00_04725	pectate lyase/prephenate dehydratase
1002731	T→C	1		intergenic (+56/+81)	EQW00_04905 → / ← yfkAB	acyl‑CoA thioesterase/radical SAM/CxCxxxxC motif protein YfkAB
1002731	2 bp→CT		1	intergenic (+56/+80)	EQW00_04905 → / ← yfkAB	acyl‑CoA thioesterase/radical SAM/CxCxxxxC motif protein YfkAB
1033095	G→A	1		intergenic (+105/‑745)	EQW00_05160 → / → queG	amino acid ABC transporter ATP‑binding protein/tRNA epoxyqueuosine(34) reductase QueG
1038759	T→A	1		intergenic (+220/+141)	fumC → / ← EQW00_05195	class II fumarate hydratase/RluA family pseudouridine synthase
1038761	G→T	1		intergenic (+222/+139)	fumC → / ← EQW00_05195	class II fumarate hydratase/RluA family pseudouridine synthase
1038764	A→G	1		intergenic (+225/+136)	fumC → / ← EQW00_05195	class II fumarate hydratase/RluA family pseudouridine synthase
1038768	G→T	1		intergenic (+229/+132)	fumC → / ← EQW00_05195	class II fumarate hydratase/RluA family pseudouridine synthase
1038808	A→G	1		intergenic (+269/+92)	fumC → / ← EQW00_05195	class II fumarate hydratase/RluA family pseudouridine synthase
1038819	T→A	1		intergenic (+280/+81)	fumC → / ← EQW00_05195	class II fumarate hydratase/RluA family pseudouridine synthase
1055656	A→G	1		intergenic (+259/+303)	EQW00_05275 → / ← EQW00_05280	CadD family cadmium resistance transporter/signal transduction protein TRAP
1055925	C→T	1		intergenic (+528/+34)	EQW00_05275 → / ← EQW00_05280	CadD family cadmium resistance transporter/signal transduction protein TRAP
1055927	T→A	1		intergenic (+530/+32)	EQW00_05275 → / ← EQW00_05280	CadD family cadmium resistance transporter/signal transduction protein TRAP
1055929	T→A	1		intergenic (+532/+30)	EQW00_05275 → / ← EQW00_05280	CadD family cadmium resistance transporter/signal transduction protein TRAP
1055932	T→G	1		intergenic (+535/+27)	EQW00_05275 → / ← EQW00_05280	CadD family cadmium resistance transporter/signal transduction protein TRAP
1061985	T→C	1		intergenic (+40/‑14)	EQW00_05335 → / → EQW00_05340	tRNA‑Glu/tRNA‑Ser
1061995	T→G	1		intergenic (+50/‑4)	EQW00_05335 → / → EQW00_05340	tRNA‑Glu/tRNA‑Ser
1089631	T→A	1		V124V (GTT→GTA)	EQW00_05515 →	6,7‑dimethyl‑8‑ribityllumazine synthase
1089847	T→C	1		intergenic (+126/+131)	EQW00_05515 → / ← EQW00_05520	6,7‑dimethyl‑8‑ribityllumazine synthase/proline dehydrogenase
1090038	T→G	1		I314I (ATA→ATC)	EQW00_05520 ←	proline dehydrogenase
1090047	G→A	1		T311T (ACC→ACT)	EQW00_05520 ←	proline dehydrogenase
1090051	2 bp→AA	1		coding (928‑929/1002 nt)	EQW00_05520 ←	proline dehydrogenase
1093165	+27 bp		1	intergenic (+225/+12)	EQW00_05530 → / ← EQW00_05535	MarR family transcriptional regulator/methyltransferase domain‑containing protein
1110600	T→C	1		intergenic (+63/+309)	EQW00_05560 → / ← EQW00_05565	YSIRK signal domain/LPXTG anchor domain surface protein/NAD(P)/FAD‑dependent oxidoreductase
1110630	A→C	1		intergenic (+93/+279)	EQW00_05560 → / ← EQW00_05565	YSIRK signal domain/LPXTG anchor domain surface protein/NAD(P)/FAD‑dependent oxidoreductase
1125728	C→T	1		T829I (ACA→ATA)	EQW00_05630 →	DNA translocase FtsK
1136103	+T		1	intergenic (‑297/‑107)	EQW00_05665 ← / → EQW00_05670	penicillin‑binding protein/tyrosine‑‑tRNA ligase
1136139	Δ4 bp		1	intergenic (‑333/‑68)	EQW00_05665 ← / → EQW00_05670	penicillin‑binding protein/tyrosine‑‑tRNA ligase
1136140	Δ3 bp	1		intergenic (‑334/‑68)	EQW00_05665 ← / → EQW00_05670	penicillin‑binding protein/tyrosine‑‑tRNA ligase
1136179	Δ1 bp		1	intergenic (‑373/‑31)	EQW00_05665 ← / → EQW00_05670	penicillin‑binding protein/tyrosine‑‑tRNA ligase
1136183	Δ1 bp	1		intergenic (‑377/‑27)	EQW00_05665 ← / → EQW00_05670	penicillin‑binding protein/tyrosine‑‑tRNA ligase
1136194	Δ1 bp		1	intergenic (‑388/‑16)	EQW00_05665 ← / → EQW00_05670	penicillin‑binding protein/tyrosine‑‑tRNA ligase
1153921	T→G		1	intergenic (+105/‑138)	EQW00_05745 → / → EQW00_05750	hypothetical protein/thiol peroxidase
1153928	C→T		1	intergenic (+112/‑131)	EQW00_05745 → / → EQW00_05750	hypothetical protein/thiol peroxidase
1156259	C→T		1	T181I (ACA→ATA)	EQW00_05760 →	acetate kinase
1156942	G→A	1		D409N (GAT→AAT)	EQW00_05760 →	acetate kinase
1156959	C→T	1		I414I (ATC→ATT)	EQW00_05760 →	acetate kinase
1174476	G→T	1		intergenic (+353/+28)	pyk → / ← EQW00_05830	pyruvate kinase/amino acid permease
1178643	T→C	1		intergenic (+1/‑315)	EQW00_05840 → / → EQW00_05845	NADP‑dependent isocitrate dehydrogenase/response regulator transcription factor
1178648	(T)6→5	1		intergenic (+6/‑310)	EQW00_05840 → / → EQW00_05845	NADP‑dependent isocitrate dehydrogenase/response regulator transcription factor
1178842	G→A	1		intergenic (+200/‑116)	EQW00_05840 → / → EQW00_05845	NADP‑dependent isocitrate dehydrogenase/response regulator transcription factor
1178846	A→C	1		intergenic (+204/‑112)	EQW00_05840 → / → EQW00_05845	NADP‑dependent isocitrate dehydrogenase/response regulator transcription factor
1178854	T→A	1		intergenic (+212/‑104)	EQW00_05840 → / → EQW00_05845	NADP‑dependent isocitrate dehydrogenase/response regulator transcription factor
1186140	T→C	1		intergenic (+335/‑20)	EQW00_05865 → / → EQW00_05870	dephospho‑CoA kinase/transposase
1208636	A→G	1		intergenic (+95/‑254)	EQW00_05975 → / → EQW00_05980	glutamate‑1‑semialdehyde 2,1‑aminomutase/AbrB family transcriptional regulator
1208639	A→G	1		intergenic (+98/‑251)	EQW00_05975 → / → EQW00_05980	glutamate‑1‑semialdehyde 2,1‑aminomutase/AbrB family transcriptional regulator
1208849	1 bp→TA	1		intergenic (+308/‑41)	EQW00_05975 → / → EQW00_05980	glutamate‑1‑semialdehyde 2,1‑aminomutase/AbrB family transcriptional regulator
1208857	G→T	1		intergenic (+316/‑33)	EQW00_05975 → / → EQW00_05980	glutamate‑1‑semialdehyde 2,1‑aminomutase/AbrB family transcriptional regulator
1208858	+C	1		intergenic (+317/‑32)	EQW00_05975 → / → EQW00_05980	glutamate‑1‑semialdehyde 2,1‑aminomutase/AbrB family transcriptional regulator
1209979	1 bp→GT		1	intergenic (+22/+145)	EQW00_05980 → / ← EQW00_05985	AbrB family transcriptional regulator/DNA‑3‑methyladenine glycosylase I
1210843	Δ142 bp		1	intergenic (‑159/‑43)	EQW00_05985 ← / → EQW00_05990	DNA‑3‑methyladenine glycosylase I/valine‑‑tRNA ligase
1210865	C→T	1		intergenic (‑181/‑162)	EQW00_05985 ← / → EQW00_05990	DNA‑3‑methyladenine glycosylase I/valine‑‑tRNA ligase
1210875	G→A	1		intergenic (‑191/‑152)	EQW00_05985 ← / → EQW00_05990	DNA‑3‑methyladenine glycosylase I/valine‑‑tRNA ligase
1211006	(T)5→4	1		intergenic (‑322/‑21)	EQW00_05985 ← / → EQW00_05990	DNA‑3‑methyladenine glycosylase I/valine‑‑tRNA ligase
1217626	C→T	1		intergenic (+5/‑393)	EQW00_06020 → / → mreC	hypothetical protein/rod shape‑determining protein MreC
1217631	A→G	1		intergenic (+10/‑388)	EQW00_06020 → / → mreC	hypothetical protein/rod shape‑determining protein MreC
1217799	T→C	1		intergenic (+178/‑220)	EQW00_06020 → / → mreC	hypothetical protein/rod shape‑determining protein MreC
1217811	T→C	1		intergenic (+190/‑208)	EQW00_06020 → / → mreC	hypothetical protein/rod shape‑determining protein MreC
1217813	A→G	1		intergenic (+192/‑206)	EQW00_06020 → / → mreC	hypothetical protein/rod shape‑determining protein MreC
1217818	T→A	1		intergenic (+197/‑201)	EQW00_06020 → / → mreC	hypothetical protein/rod shape‑determining protein MreC
1229749	(A)6→5	1		intergenic (+679/‑65)	EQW00_06085 → / → recJ	protein translocase subunit SecDF/single‑stranded‑DNA‑specific exonuclease RecJ
1241389	A→G	1		V249V (GTA→GTG)	EQW00_06135 →	tRNA threonylcarbamoyladenosine dehydratase
1259138	G→C	1		intergenic (+12/‑286)	greA → / → tnpA	transcription elongation factor GreA/IS200/IS605 family transposase
1259892	(A)7→6	1		coding (469/483 nt)	tnpA →	IS200/IS605 family transposase
1259903	(A)7→6	1		coding (480/483 nt)	tnpA →	IS200/IS605 family transposase
1260156	+TT	1		intergenic (+250/‑270)	tnpA → / → pxpB	IS200/IS605 family transposase/5‑oxoprolinase subunit PxpB
1260172	G→A	1		intergenic (+266/‑254)	tnpA → / → pxpB	IS200/IS605 family transposase/5‑oxoprolinase subunit PxpB
1260180	T→C	1		intergenic (+274/‑246)	tnpA → / → pxpB	IS200/IS605 family transposase/5‑oxoprolinase subunit PxpB
1260182	A→T	1		intergenic (+276/‑244)	tnpA → / → pxpB	IS200/IS605 family transposase/5‑oxoprolinase subunit PxpB
1276328	C→T	1		L315L (CTC→CTT)	holA →	DNA polymerase III subunit delta
1276362	A→G	1		intergenic (+4/+114)	holA → / ← EQW00_06325	DNA polymerase III subunit delta/30S ribosomal protein S20
1276373	G→C	1		intergenic (+15/+103)	holA → / ← EQW00_06325	DNA polymerase III subunit delta/30S ribosomal protein S20
1276375	G→A	1		intergenic (+17/+101)	holA → / ← EQW00_06325	DNA polymerase III subunit delta/30S ribosomal protein S20
1276386	A→T	1		intergenic (+28/+90)	holA → / ← EQW00_06325	DNA polymerase III subunit delta/30S ribosomal protein S20
1276395	G→A	1		intergenic (+37/+81)	holA → / ← EQW00_06325	DNA polymerase III subunit delta/30S ribosomal protein S20
1276411	G→C	1		intergenic (+53/+65)	holA → / ← EQW00_06325	DNA polymerase III subunit delta/30S ribosomal protein S20
1276420	T→G	1		intergenic (+62/+56)	holA → / ← EQW00_06325	DNA polymerase III subunit delta/30S ribosomal protein S20
1295743	Δ12 bp		1	intergenic (+10/+109)	recO → / ← EQW00_06425	DNA repair protein RecO/glycine‑‑tRNA ligase
1295743	21 bp→AG	1		intergenic (+10/+100)	recO → / ← EQW00_06425	DNA repair protein RecO/glycine‑‑tRNA ligase
1295758	Δ7 bp		1	intergenic (+25/+99)	recO → / ← EQW00_06425	DNA repair protein RecO/glycine‑‑tRNA ligase
1295777	Δ1 bp		1	intergenic (+44/+86)	recO → / ← EQW00_06425	DNA repair protein RecO/glycine‑‑tRNA ligase
1325516	C→T	1		intergenic (+156/‑252)	EQW00_06585 → / → EQW00_06590	glycine dehydrogenase subunit 2/IS5/IS1182 family transposase
1325519	T→A	1		intergenic (+159/‑249)	EQW00_06585 → / → EQW00_06590	glycine dehydrogenase subunit 2/IS5/IS1182 family transposase
1325531	G→C	1		intergenic (+171/‑237)	EQW00_06585 → / → EQW00_06590	glycine dehydrogenase subunit 2/IS5/IS1182 family transposase
1325537	A→T	1		intergenic (+177/‑231)	EQW00_06585 → / → EQW00_06590	glycine dehydrogenase subunit 2/IS5/IS1182 family transposase
1325539	A→T	1		intergenic (+179/‑229)	EQW00_06585 → / → EQW00_06590	glycine dehydrogenase subunit 2/IS5/IS1182 family transposase
1325544	A→G	1		intergenic (+184/‑224)	EQW00_06585 → / → EQW00_06590	glycine dehydrogenase subunit 2/IS5/IS1182 family transposase
1326072	A→T	1		pseudogene (305/343 nt)	EQW00_06590 →	IS5/IS1182 family transposase
1326099	2 bp→AA	1		pseudogene (332‑333/343 nt)	EQW00_06590 →	IS5/IS1182 family transposase
1326102	C→T	1		pseudogene (335/343 nt)	EQW00_06590 →	IS5/IS1182 family transposase
1326109	G→A	1		pseudogene (342/343 nt)	EQW00_06590 →	IS5/IS1182 family transposase
1326112	A→T	1		intergenic (+2/+97)	EQW00_06590 → / ← EQW00_06595	IS5/IS1182 family transposase/rhodanese‑like domain‑containing protein
1326114	G→A	1		intergenic (+4/+95)	EQW00_06590 → / ← EQW00_06595	IS5/IS1182 family transposase/rhodanese‑like domain‑containing protein
1353689	T→G	1		S546A (TCA→GCA)	EQW00_06730 →	alpha‑glucosidase
1353714	A→G	1		intergenic (+5/+258)	EQW00_06730 → / ← EQW00_06735	alpha‑glucosidase/AraC family transcriptional regulator
1353719	G→A	1		intergenic (+10/+253)	EQW00_06730 → / ← EQW00_06735	alpha‑glucosidase/AraC family transcriptional regulator
1353917	A→G	1		intergenic (+208/+55)	EQW00_06730 → / ← EQW00_06735	alpha‑glucosidase/AraC family transcriptional regulator
1353923	G→A	1		intergenic (+214/+49)	EQW00_06730 → / ← EQW00_06735	alpha‑glucosidase/AraC family transcriptional regulator
1353930	G→A	1		intergenic (+221/+42)	EQW00_06730 → / ← EQW00_06735	alpha‑glucosidase/AraC family transcriptional regulator
1359824	C→T	1		intergenic (+158/+65)	EQW00_06760 → / ← EQW00_06765	SDR family NAD(P)‑dependent oxidoreductase/aldo/keto reductase
1397410	C→T	1		Q473* (CAA→TAA)	EQW00_06955 →	ATP‑dependent helicase DinG
1413895	2 bp→TC	1		intergenic (+69/‑274)	EQW00_07025 → / → ebh	5'‑3' exonuclease/hyperosmolarity resistance protein Ebh
1429859	C→T	1		N5230N (AAC→AAT)	ebh →	hyperosmolarity resistance protein Ebh
1429877	A→T	1		T5236T (ACA→ACT)	ebh →	hyperosmolarity resistance protein Ebh
1429880	C→T	1		N5237N (AAC→AAT)	ebh →	hyperosmolarity resistance protein Ebh
1429890	A→G	1		T5241A (ACA→GCT)	ebh →	hyperosmolarity resistance protein Ebh
1429892	A→T	1		T5241A (ACA→GCT)	ebh →	hyperosmolarity resistance protein Ebh
1429907	C→T	1		A5246A (GCC→GCT)	ebh →	hyperosmolarity resistance protein Ebh
1451530	T→G		1	L122V (TTA→GTA)	EQW00_07080 →	DegV family protein
1465096	C→T	1		L352F (CTT→TTT)	EQW00_07155 →	MATE family efflux transporter
1482294	G→A	1		intergenic (+86/‑273)	EQW00_07245 → / → EQW00_07250	cold‑shock protein/CPBP family intramembrane metalloprotease
1482301	G→A	1		intergenic (+93/‑266)	EQW00_07245 → / → EQW00_07250	cold‑shock protein/CPBP family intramembrane metalloprotease
1482325	(T)7→6	1		intergenic (+117/‑242)	EQW00_07245 → / → EQW00_07250	cold‑shock protein/CPBP family intramembrane metalloprotease
1482328	C→G	1		intergenic (+120/‑239)	EQW00_07245 → / → EQW00_07250	cold‑shock protein/CPBP family intramembrane metalloprotease
1482348	G→C	1		intergenic (+140/‑219)	EQW00_07245 → / → EQW00_07250	cold‑shock protein/CPBP family intramembrane metalloprotease
1482363	(T)5→7	1		intergenic (+155/‑204)	EQW00_07245 → / → EQW00_07250	cold‑shock protein/CPBP family intramembrane metalloprotease
1482376	C→T	1		intergenic (+168/‑191)	EQW00_07245 → / → EQW00_07250	cold‑shock protein/CPBP family intramembrane metalloprotease
1482383	C→A	1		intergenic (+175/‑184)	EQW00_07245 → / → EQW00_07250	cold‑shock protein/CPBP family intramembrane metalloprotease
1482397	G→A	1		intergenic (+189/‑170)	EQW00_07245 → / → EQW00_07250	cold‑shock protein/CPBP family intramembrane metalloprotease
1482411	C→T	1		intergenic (+203/‑156)	EQW00_07245 → / → EQW00_07250	cold‑shock protein/CPBP family intramembrane metalloprotease
1482414	G→A	1		intergenic (+206/‑153)	EQW00_07245 → / → EQW00_07250	cold‑shock protein/CPBP family intramembrane metalloprotease
1482421	+A	1		intergenic (+213/‑146)	EQW00_07245 → / → EQW00_07250	cold‑shock protein/CPBP family intramembrane metalloprotease
1482424	T→A	1		intergenic (+216/‑143)	EQW00_07245 → / → EQW00_07250	cold‑shock protein/CPBP family intramembrane metalloprotease
1482429	T→A	1		intergenic (+221/‑138)	EQW00_07245 → / → EQW00_07250	cold‑shock protein/CPBP family intramembrane metalloprotease
1482431	G→T	1		intergenic (+223/‑136)	EQW00_07245 → / → EQW00_07250	cold‑shock protein/CPBP family intramembrane metalloprotease
1482440	A→T	1		intergenic (+232/‑127)	EQW00_07245 → / → EQW00_07250	cold‑shock protein/CPBP family intramembrane metalloprotease
1482442	G→T	1		intergenic (+234/‑125)	EQW00_07245 → / → EQW00_07250	cold‑shock protein/CPBP family intramembrane metalloprotease
1482446	A→G	1		intergenic (+238/‑121)	EQW00_07245 → / → EQW00_07250	cold‑shock protein/CPBP family intramembrane metalloprotease
1482458	T→A	1		intergenic (+250/‑109)	EQW00_07245 → / → EQW00_07250	cold‑shock protein/CPBP family intramembrane metalloprotease
1482462	2 bp→GT	1		intergenic (+254/‑104)	EQW00_07245 → / → EQW00_07250	cold‑shock protein/CPBP family intramembrane metalloprotease
1482465	Δ1 bp	1		intergenic (+257/‑102)	EQW00_07245 → / → EQW00_07250	cold‑shock protein/CPBP family intramembrane metalloprotease
1482477	2 bp→A	1		intergenic (+269/‑89)	EQW00_07245 → / → EQW00_07250	cold‑shock protein/CPBP family intramembrane metalloprotease
1482481	G→A	1		intergenic (+273/‑86)	EQW00_07245 → / → EQW00_07250	cold‑shock protein/CPBP family intramembrane metalloprotease
1482486	C→T	1		intergenic (+278/‑81)	EQW00_07245 → / → EQW00_07250	cold‑shock protein/CPBP family intramembrane metalloprotease
1482490	G→A	1		intergenic (+282/‑77)	EQW00_07245 → / → EQW00_07250	cold‑shock protein/CPBP family intramembrane metalloprotease
1482585	G→A	1		pseudogene (19/581 nt)	EQW00_07250 →	CPBP family intramembrane metalloprotease
1482616	2358 bp→ATC	1			[EQW00_07250]–[EQW00_07265]	[EQW00_07250], EQW00_07255, EQW00_07260, [EQW00_07265]
1484991	C→T	1		Y190Y (TAC→TAT)	EQW00_07265 →	ABC transporter permease
1493981	T→C	1		intergenic (‑380/+197)	EQW00_07305 ← / ← EQW00_07310	aspartate kinase/ATP‑binding cassette domain‑containing protein
1493983	G→C	1		intergenic (‑382/+195)	EQW00_07305 ← / ← EQW00_07310	aspartate kinase/ATP‑binding cassette domain‑containing protein
1493998	Δ1 bp	1		intergenic (‑397/+180)	EQW00_07305 ← / ← EQW00_07310	aspartate kinase/ATP‑binding cassette domain‑containing protein
1494014	C→A	1		intergenic (‑413/+164)	EQW00_07305 ← / ← EQW00_07310	aspartate kinase/ATP‑binding cassette domain‑containing protein
1494022	A→G	1		intergenic (‑421/+156)	EQW00_07305 ← / ← EQW00_07310	aspartate kinase/ATP‑binding cassette domain‑containing protein
1494036	+GA	1		intergenic (‑435/+142)	EQW00_07305 ← / ← EQW00_07310	aspartate kinase/ATP‑binding cassette domain‑containing protein
1494042	G→A	1		intergenic (‑441/+136)	EQW00_07305 ← / ← EQW00_07310	aspartate kinase/ATP‑binding cassette domain‑containing protein
1494050	C→T	1		intergenic (‑449/+128)	EQW00_07305 ← / ← EQW00_07310	aspartate kinase/ATP‑binding cassette domain‑containing protein
1494056	G→A	1		intergenic (‑455/+122)	EQW00_07305 ← / ← EQW00_07310	aspartate kinase/ATP‑binding cassette domain‑containing protein
1494061	G→A	1		intergenic (‑460/+117)	EQW00_07305 ← / ← EQW00_07310	aspartate kinase/ATP‑binding cassette domain‑containing protein
1494074	Δ1 bp	1		intergenic (‑473/+104)	EQW00_07305 ← / ← EQW00_07310	aspartate kinase/ATP‑binding cassette domain‑containing protein
1494086	2 bp→CC	1		intergenic (‑485/+91)	EQW00_07305 ← / ← EQW00_07310	aspartate kinase/ATP‑binding cassette domain‑containing protein
1494091	+ACAA	1		intergenic (‑490/+87)	EQW00_07305 ← / ← EQW00_07310	aspartate kinase/ATP‑binding cassette domain‑containing protein
1494108	Δ2 bp	1		intergenic (‑507/+69)	EQW00_07305 ← / ← EQW00_07310	aspartate kinase/ATP‑binding cassette domain‑containing protein
1494111	T→G	1		intergenic (‑510/+67)	EQW00_07305 ← / ← EQW00_07310	aspartate kinase/ATP‑binding cassette domain‑containing protein
1494126	C→T	1		intergenic (‑525/+52)	EQW00_07305 ← / ← EQW00_07310	aspartate kinase/ATP‑binding cassette domain‑containing protein
1494128	C→T	1		intergenic (‑527/+50)	EQW00_07305 ← / ← EQW00_07310	aspartate kinase/ATP‑binding cassette domain‑containing protein
1494130	G→A	1		intergenic (‑529/+48)	EQW00_07305 ← / ← EQW00_07310	aspartate kinase/ATP‑binding cassette domain‑containing protein
1494134	A→T	1		intergenic (‑533/+44)	EQW00_07305 ← / ← EQW00_07310	aspartate kinase/ATP‑binding cassette domain‑containing protein
1494920	Δ90 bp		1	coding (777‑866/1608 nt)	EQW00_07310 ←	ATP‑binding cassette domain‑containing protein
1494988	C→T	1		Q266Q (CAG→CAA)	EQW00_07310 ←	ATP‑binding cassette domain‑containing protein
1508233	A→T	1		intergenic (+141/+90)	EQW00_07370 → / ← EQW00_07375	ABC transporter ATP‑binding protein/HAD‑IIB family hydrolase
1545253	Δ1 bp		1	coding (2322/3030 nt)	EQW00_07525 ←	SMC family ATPase
1545253	G→T	1		G774G (GGC→GGA)	EQW00_07525 ←	SMC family ATPase
1572587	T→C		1	L38L (TTA→TTG)	EQW00_07660 ←	ABC transporter permease
1665952	(T)5→4	1		intergenic (‑34/+212)	EQW00_08060 ← / ← EQW00_08065	30S ribosomal protein S16/signal recognition particle protein
1666058	13 bp→75 bp		1	intergenic (‑140/+94)	EQW00_08060 ← / ← EQW00_08065	30S ribosomal protein S16/signal recognition particle protein
1666065	A→G	1		intergenic (‑147/+99)	EQW00_08060 ← / ← EQW00_08065	30S ribosomal protein S16/signal recognition particle protein
1674028	2 bp→CA			intergenic (‑128/+98)	EQW00_08090 ← / ← fabG	acyl carrier protein/3‑oxoacyl‑[acyl‑carrier‑protein] reductase
1721358	+ATAC	1		intergenic (‑410/+7)	pgeF ← / ← ftsZ	peptidoglycan editing factor PgeF/cell division protein FtsZ
1733310	(A)6→5	1		coding (547/1614 nt)	bshC ←	bacillithiol biosynthesis cysteine‑adding enzyme BshC
1747810	A→T	1		V423V (GTT→GTA)	polX ←	DNA polymerase/3'‑5' exonuclease PolX
1747816	A→G	1		D421D (GAT→GAC)	polX ←	DNA polymerase/3'‑5' exonuclease PolX
1747845	A→G	1		L412L (TTA→CTA)	polX ←	DNA polymerase/3'‑5' exonuclease PolX
1747858	C→T	1		T407T (ACG→ACA)	polX ←	DNA polymerase/3'‑5' exonuclease PolX
1747873	G→A	1		D402D (GAC→GAT)	polX ←	DNA polymerase/3'‑5' exonuclease PolX
1747882	T→C	1		K399K (AAA→AAG)	polX ←	DNA polymerase/3'‑5' exonuclease PolX
1747888	T→C	1		E397E (GAA→GAG)	polX ←	DNA polymerase/3'‑5' exonuclease PolX
1748006	T→G	1		E358A (GAA→GCA)	polX ←	DNA polymerase/3'‑5' exonuclease PolX
1748043	C→T	1		A346T (GCC→ACC)	polX ←	DNA polymerase/3'‑5' exonuclease PolX
1748086	A→G	1		D331D (GAT→GAC)	polX ←	DNA polymerase/3'‑5' exonuclease PolX
1748090	T→C	1		D330G (GAT→GGT)	polX ←	DNA polymerase/3'‑5' exonuclease PolX
1748133	2 bp→TG			coding (945‑946/1710 nt)	polX ←	DNA polymerase/3'‑5' exonuclease PolX
1748134	A→G	1		D315D (GAT→GAC)	polX ←	DNA polymerase/3'‑5' exonuclease PolX
1748257	G→A	1		R274R (CGC→CGT)	polX ←	DNA polymerase/3'‑5' exonuclease PolX
1748320	G→A	1		T253T (ACC→ACT)	polX ←	DNA polymerase/3'‑5' exonuclease PolX
1748332	G→A	1		A249A (GCC→GCT)	polX ←	DNA polymerase/3'‑5' exonuclease PolX
1748362	G→A	1		G239G (GGC→GGT)	polX ←	DNA polymerase/3'‑5' exonuclease PolX
1748446	A→G	1		L211L (CTT→CTC)	polX ←	DNA polymerase/3'‑5' exonuclease PolX
1748467	T→C			K204K (AAA→AAG)	polX ←	DNA polymerase/3'‑5' exonuclease PolX
1748476	C→T	1		S201S (TCG→TCA)	polX ←	DNA polymerase/3'‑5' exonuclease PolX
1748488	A→T	1		I197I (ATT→ATA)	polX ←	DNA polymerase/3'‑5' exonuclease PolX
1748526	G→T	1		R185R (CGA→AGA)	polX ←	DNA polymerase/3'‑5' exonuclease PolX
1748553	C→T	1		E176K (GAA→AAA)	polX ←	DNA polymerase/3'‑5' exonuclease PolX
1748565	A→G	1		L172L (TTA→CTA)	polX ←	DNA polymerase/3'‑5' exonuclease PolX
1748599	T→A	1		G160G (GGA→GGT)	polX ←	DNA polymerase/3'‑5' exonuclease PolX
1748629	T→C	1		K150K (AAA→AAG)	polX ←	DNA polymerase/3'‑5' exonuclease PolX
1748646	A→C	1		S145A (TCG→GCG)	polX ←	DNA polymerase/3'‑5' exonuclease PolX
1748677	T→C	1		K134K (AAA→AAG)	polX ←	DNA polymerase/3'‑5' exonuclease PolX
1748692	T→G	1		K129N (AAA→AAC)	polX ←	DNA polymerase/3'‑5' exonuclease PolX
1748700	T→C	1		T127A (ACT→GCT)	polX ←	DNA polymerase/3'‑5' exonuclease PolX
1748704	A→G	1		V125V (GTT→GTC)	polX ←	DNA polymerase/3'‑5' exonuclease PolX
1748707	C→T	1		K124K (AAG→AAA)	polX ←	DNA polymerase/3'‑5' exonuclease PolX
1748727	G→T	1		Q118K (CAA→AAA)	polX ←	DNA polymerase/3'‑5' exonuclease PolX
1748746	T→A	1		T111T (ACA→ACT)	polX ←	DNA polymerase/3'‑5' exonuclease PolX
1748761	A→T	1		H106Q (CAT→CAA)	polX ←	DNA polymerase/3'‑5' exonuclease PolX
1748788	G→A			G97G (GGC→GGT)	polX ←	DNA polymerase/3'‑5' exonuclease PolX
1748809	A→C	1		L90L (CTT→CTG)	polX ←	DNA polymerase/3'‑5' exonuclease PolX
1748821	C→T			G86G (GGG→GGA)	polX ←	DNA polymerase/3'‑5' exonuclease PolX
1748830	T→C	1		V83V (GTA→GTG)	polX ←	DNA polymerase/3'‑5' exonuclease PolX
1748847	T→C	1		T78A (ACA→GCA)	polX ←	DNA polymerase/3'‑5' exonuclease PolX
1748854	G→C	1		T75T (ACC→ACG)	polX ←	DNA polymerase/3'‑5' exonuclease PolX
1748871	G→T	1		Q70K (CAA→AAA)	polX ←	DNA polymerase/3'‑5' exonuclease PolX
1748980	G→A	1		A33A (GCC→GCT)	polX ←	DNA polymerase/3'‑5' exonuclease PolX
1749024	G→A			L19L (CTA→TTA)	polX ←	DNA polymerase/3'‑5' exonuclease PolX
1749128	T→C	1		intergenic (‑50/+25)	polX ← / ← EQW00_08455	DNA polymerase/3'‑5' exonuclease PolX/CvpA family protein
1749212	C→A	1		V155L (GTA→TTA)	EQW00_08455 ←	CvpA family protein
1749299	A→C	1		S126A (TCG→GCG)	EQW00_08455 ←	CvpA family protein
1749321	A→C	1		S118S (TCT→TCG)	EQW00_08455 ←	CvpA family protein
1749350	T→G			K109Q (AAA→CAA)	EQW00_08455 ←	CvpA family protein
1749480	C→A	1		M65I (ATG→ATT)	EQW00_08455 ←	CvpA family protein
1749495	C→T	1		T60T (ACG→ACA)	EQW00_08455 ←	CvpA family protein
1749501	C→A	1		P58P (CCG→CCT)	EQW00_08455 ←	CvpA family protein
1749516	T→A	1		V53V (GTA→GTT)	EQW00_08455 ←	CvpA family protein
1749537	C→A	1		S46S (TCG→TCT)	EQW00_08455 ←	CvpA family protein
1749548	G→A	1		H43Y (CAT→TAT)	EQW00_08455 ←	CvpA family protein
1749562	T→A	1		Y38F (TAT→TTT)	EQW00_08455 ←	CvpA family protein
1749632	T→C			I15V (ATA→GTA)	EQW00_08455 ←	CvpA family protein
1749650	G→T	1		L9I (CTT→ATT)	EQW00_08455 ←	CvpA family protein
1749711	T→C	1		Q77Q (CAA→CAG)	zapA ←	cell division protein ZapA
1749738	T→A	1		I68I (ATA→ATT)	zapA ←	cell division protein ZapA
1757249	A→G	1		D388G (GAC→GGC)	EQW00_08490 →	YSIRK‑type signal peptide‑containing protein
1757253	A→T	1		T389T (ACA→ACT)	EQW00_08490 →	YSIRK‑type signal peptide‑containing protein
1757270	2 bp→AC	1		coding (1184‑1185/2484 nt)	EQW00_08490 →	YSIRK‑type signal peptide‑containing protein
1757277	G→A	1		Q397Q (CAG→CAA)	EQW00_08490 →	YSIRK‑type signal peptide‑containing protein
1757280	T→A	1		T398T (ACT→ACA)	EQW00_08490 →	YSIRK‑type signal peptide‑containing protein
1757283	T→A	1		A399A (GCT→GCA)	EQW00_08490 →	YSIRK‑type signal peptide‑containing protein
1757568	G→A	1		T494T (ACG→ACA)	EQW00_08490 →	YSIRK‑type signal peptide‑containing protein
1757580	T→A	1		T498T (ACT→ACA)	EQW00_08490 →	YSIRK‑type signal peptide‑containing protein
1757596	A→G	1		N504D (AAT→GAT)	EQW00_08490 →	YSIRK‑type signal peptide‑containing protein
1757605	G→A	1		A507T (GCT→ACT)	EQW00_08490 →	YSIRK‑type signal peptide‑containing protein
1757607	2 bp→GC	1		coding (1521‑1522/2484 nt)	EQW00_08490 →	YSIRK‑type signal peptide‑containing protein
1757631	T→C	1		N515N (AAT→AAC)	EQW00_08490 →	YSIRK‑type signal peptide‑containing protein
1757661	T→A	1		G525G (GGT→GGA)	EQW00_08490 →	YSIRK‑type signal peptide‑containing protein
1757676	C→T	1		A530A (GCC→GCT)	EQW00_08490 →	YSIRK‑type signal peptide‑containing protein
1757734	+A	1		coding (1648/2484 nt)	EQW00_08490 →	YSIRK‑type signal peptide‑containing protein
1757737	Δ1 bp	1		coding (1651/2484 nt)	EQW00_08490 →	YSIRK‑type signal peptide‑containing protein
1757742	G→A	1		Q552Q (CAG→CAA)	EQW00_08490 →	YSIRK‑type signal peptide‑containing protein
1757745	T→A	1		T553T (ACT→ACA)	EQW00_08490 →	YSIRK‑type signal peptide‑containing protein
1757748	T→A	1		A554A (GCT→GCA)	EQW00_08490 →	YSIRK‑type signal peptide‑containing protein
1757757	T→A	1		T557T (ACT→ACA)	EQW00_08490 →	YSIRK‑type signal peptide‑containing protein
1757760	A→G	1		Q558Q (CAA→CAG)	EQW00_08490 →	YSIRK‑type signal peptide‑containing protein
1757768	C→A	1		T561N (ACT→AAT)	EQW00_08490 →	YSIRK‑type signal peptide‑containing protein
1757782	G→A	1		A566T (GCT→ACT)	EQW00_08490 →	YSIRK‑type signal peptide‑containing protein
1757784	2 bp→GC	1		coding (1698‑1699/2484 nt)	EQW00_08490 →	YSIRK‑type signal peptide‑containing protein
1757793	T→C	1		G569G (GGT→GGC)	EQW00_08490 →	YSIRK‑type signal peptide‑containing protein
1757808	T→C	1		N574N (AAT→AAC)	EQW00_08490 →	YSIRK‑type signal peptide‑containing protein
1757961	G→T	1		G625G (GGG→GGT)	EQW00_08490 →	YSIRK‑type signal peptide‑containing protein
1758150	T→C	1		G688G (GGT→GGC)	EQW00_08490 →	YSIRK‑type signal peptide‑containing protein
1758179	A→C	1		N698T (AAT→ACT)	EQW00_08490 →	YSIRK‑type signal peptide‑containing protein
1758306	A→G	1		Q740Q (CAA→CAG)	EQW00_08490 →	YSIRK‑type signal peptide‑containing protein
1758314	C→A	1		T743N (ACT→AAT)	EQW00_08490 →	YSIRK‑type signal peptide‑containing protein
1764439	A→G	1		intergenic (+27/+488)	EQW00_08540 → / ← EQW00_08545	glycerophosphodiester phosphodiesterase/YlbF family regulator
1764442	T→C	1		intergenic (+30/+485)	EQW00_08540 → / ← EQW00_08545	glycerophosphodiester phosphodiesterase/YlbF family regulator
1764445	G→T	1		intergenic (+33/+482)	EQW00_08540 → / ← EQW00_08545	glycerophosphodiester phosphodiesterase/YlbF family regulator
1764458	A→C	1		intergenic (+46/+469)	EQW00_08540 → / ← EQW00_08545	glycerophosphodiester phosphodiesterase/YlbF family regulator
1764477	A→G	1		intergenic (+65/+450)	EQW00_08540 → / ← EQW00_08545	glycerophosphodiester phosphodiesterase/YlbF family regulator
1764479	C→A	1		intergenic (+67/+448)	EQW00_08540 → / ← EQW00_08545	glycerophosphodiester phosphodiesterase/YlbF family regulator
1764498	G→A	1		intergenic (+86/+429)	EQW00_08540 → / ← EQW00_08545	glycerophosphodiester phosphodiesterase/YlbF family regulator
1764501	+C	1		intergenic (+89/+426)	EQW00_08540 → / ← EQW00_08545	glycerophosphodiester phosphodiesterase/YlbF family regulator
1764504	Δ1 bp	1		intergenic (+92/+423)	EQW00_08540 → / ← EQW00_08545	glycerophosphodiester phosphodiesterase/YlbF family regulator
1764520	G→A	1		intergenic (+108/+407)	EQW00_08540 → / ← EQW00_08545	glycerophosphodiester phosphodiesterase/YlbF family regulator
1764533	C→T	1		intergenic (+121/+394)	EQW00_08540 → / ← EQW00_08545	glycerophosphodiester phosphodiesterase/YlbF family regulator
1764535	T→C	1		intergenic (+123/+392)	EQW00_08540 → / ← EQW00_08545	glycerophosphodiester phosphodiesterase/YlbF family regulator
1764546	A→T	1		intergenic (+134/+381)	EQW00_08540 → / ← EQW00_08545	glycerophosphodiester phosphodiesterase/YlbF family regulator
1764600	A→T	1		intergenic (+188/+327)	EQW00_08540 → / ← EQW00_08545	glycerophosphodiester phosphodiesterase/YlbF family regulator
1764618	3 bp→AGA	1		intergenic (+206/+307)	EQW00_08540 → / ← EQW00_08545	glycerophosphodiester phosphodiesterase/YlbF family regulator
1764625	T→C	1		intergenic (+213/+302)	EQW00_08540 → / ← EQW00_08545	glycerophosphodiester phosphodiesterase/YlbF family regulator
1764628	A→G	1		intergenic (+216/+299)	EQW00_08540 → / ← EQW00_08545	glycerophosphodiester phosphodiesterase/YlbF family regulator
1764632	Δ1 bp	1		intergenic (+220/+295)	EQW00_08540 → / ← EQW00_08545	glycerophosphodiester phosphodiesterase/YlbF family regulator
1764644	A→G	1		intergenic (+232/+283)	EQW00_08540 → / ← EQW00_08545	glycerophosphodiester phosphodiesterase/YlbF family regulator
1764646	T→G	1		intergenic (+234/+281)	EQW00_08540 → / ← EQW00_08545	glycerophosphodiester phosphodiesterase/YlbF family regulator
1764657	G→A	1		intergenic (+245/+270)	EQW00_08540 → / ← EQW00_08545	glycerophosphodiester phosphodiesterase/YlbF family regulator
1764661	G→A	1		intergenic (+249/+266)	EQW00_08540 → / ← EQW00_08545	glycerophosphodiester phosphodiesterase/YlbF family regulator
1764676	G→A	1		intergenic (+264/+251)	EQW00_08540 → / ← EQW00_08545	glycerophosphodiester phosphodiesterase/YlbF family regulator
1764690	C→A	1		intergenic (+278/+237)	EQW00_08540 → / ← EQW00_08545	glycerophosphodiester phosphodiesterase/YlbF family regulator
1764695	T→G	1		intergenic (+283/+232)	EQW00_08540 → / ← EQW00_08545	glycerophosphodiester phosphodiesterase/YlbF family regulator
1764704	G→A	1		intergenic (+292/+223)	EQW00_08540 → / ← EQW00_08545	glycerophosphodiester phosphodiesterase/YlbF family regulator
1776110	C→T	1		C35C (TGC→TGT)	EQW00_08590 →	DUF2197 domain‑containing protein
1777160	T→C	1		intergenic (‑311/+70)	EQW00_08595 ← / ← EQW00_08600	transposase/IS110 family transposase
1778748	G→A	1		A599A (GCC→GCT)	typA ←	translational GTPase TypA
1789296	Δ1,378 bp	1			[EQW00_08650]–[EQW00_08660]	[EQW00_08650], EQW00_08655, [EQW00_08660]
1789316	G→A		1	F41F (TTC→TTT)	EQW00_08650 ←	ABC transporter permease
1789339	C→T			D34N (GAT→AAT)	EQW00_08650 ←	ABC transporter permease
1789368	G→A		1	A24V (GCC→GTC)	EQW00_08650 ←	ABC transporter permease
1789429	T→C		1	I4V (ATC→GTC)	EQW00_08650 ←	ABC transporter permease
1789434	T→C		1	H2R (CAT→CGT)	EQW00_08650 ←	ABC transporter permease
1789485	A→T		1	T347T (ACT→ACA)	EQW00_08655 ←	ABC transporter ATP‑binding protein
1789533	A→C		1	G331G (GGT→GGG)	EQW00_08655 ←	ABC transporter ATP‑binding protein
1789596	A→G		1	D310D (GAT→GAC)	EQW00_08655 ←	ABC transporter ATP‑binding protein
1789602	A→G		1	C308C (TGT→TGC)	EQW00_08655 ←	ABC transporter ATP‑binding protein
1789673	G→T		1	Q285K (CAA→AAA)	EQW00_08655 ←	ABC transporter ATP‑binding protein
1789729	T→G		1	K266T (AAA→ACA)	EQW00_08655 ←	ABC transporter ATP‑binding protein
1789773	A→G		1	V251V (GTT→GTC)	EQW00_08655 ←	ABC transporter ATP‑binding protein
1789776	G→A			V250V (GTC→GTT)	EQW00_08655 ←	ABC transporter ATP‑binding protein
1789800	G→T		1	H242E (CAC→GAA)	EQW00_08655 ←	ABC transporter ATP‑binding protein
1789802	G→C		1	H242E (CAC→GAA)	EQW00_08655 ←	ABC transporter ATP‑binding protein
1789809	G→A		1	N239N (AAC→AAT)	EQW00_08655 ←	ABC transporter ATP‑binding protein
1789875	G→C		1	G217G (GGC→GGG)	EQW00_08655 ←	ABC transporter ATP‑binding protein
1789878	A→G		1	F216F (TTT→TTC)	EQW00_08655 ←	ABC transporter ATP‑binding protein
1790013	A→T		1	T171T (ACT→ACA)	EQW00_08655 ←	ABC transporter ATP‑binding protein
1790034	T→A			A164A (GCA→GCT)	EQW00_08655 ←	ABC transporter ATP‑binding protein
1790034	T→G		1	A164A (GCA→GCC)	EQW00_08655 ←	ABC transporter ATP‑binding protein
1790085	C→T		1	R147R (CGG→CGA)	EQW00_08655 ←	ABC transporter ATP‑binding protein
1790091	T→A			I145I (ATA→ATT)	EQW00_08655 ←	ABC transporter ATP‑binding protein
1790100	A→T		1	R142R (CGT→CGA)	EQW00_08655 ←	ABC transporter ATP‑binding protein
1790148	A→C		1	G126G (GGT→GGG)	EQW00_08655 ←	ABC transporter ATP‑binding protein
1790175	T→C		1	E117E (GAA→GAG)	EQW00_08655 ←	ABC transporter ATP‑binding protein
1790184	C→T		1	K114K (AAG→AAA)	EQW00_08655 ←	ABC transporter ATP‑binding protein
1790235	A→T		1	I97I (ATT→ATA)	EQW00_08655 ←	ABC transporter ATP‑binding protein
1790265	C→T		1	L87L (TTG→TTA)	EQW00_08655 ←	ABC transporter ATP‑binding protein
1790274	G→A		1	D84D (GAC→GAT)	EQW00_08655 ←	ABC transporter ATP‑binding protein
1790310	T→C		1	P72P (CCA→CCG)	EQW00_08655 ←	ABC transporter ATP‑binding protein
1790409	T→C		1	S39S (TCA→TCG)	EQW00_08655 ←	ABC transporter ATP‑binding protein
1790412	G→A		1	P38P (CCC→CCT)	EQW00_08655 ←	ABC transporter ATP‑binding protein
1790421	T→A		1	L35L (CTA→CTT)	EQW00_08655 ←	ABC transporter ATP‑binding protein
1790463	A→G		1	N21N (AAT→AAC)	EQW00_08655 ←	ABC transporter ATP‑binding protein
1790527	C→A		1	intergenic (‑2/+10)	EQW00_08655 ← / ← EQW00_08660	ABC transporter ATP‑binding protein/XRE family transcriptional regulator
1790573	C→A		1	V168V (GTG→GTT)	EQW00_08660 ←	XRE family transcriptional regulator
1790584	C→T		1	D165N (GAT→AAT)	EQW00_08660 ←	XRE family transcriptional regulator
1790668	A→G		1	L137L (TTA→CTA)	EQW00_08660 ←	XRE family transcriptional regulator
1791668	+ATA		1	intergenic (‑175/+127)	EQW00_08665 ← / ← lpdA	UPF0223 family protein/dihydrolipoyl dehydrogenase
1800915	A→T	1		intergenic (+321/+661)	EQW00_08705 → / ← EQW00_08710	ribonuclease J/TrkA family potassium uptake protein
1800917	A→G	1		intergenic (+323/+659)	EQW00_08705 → / ← EQW00_08710	ribonuclease J/TrkA family potassium uptake protein
1800924	C→T	1		intergenic (+330/+652)	EQW00_08705 → / ← EQW00_08710	ribonuclease J/TrkA family potassium uptake protein
1800933	+A	1		intergenic (+339/+643)	EQW00_08705 → / ← EQW00_08710	ribonuclease J/TrkA family potassium uptake protein
1801063	A→G			intergenic (+469/+513)	EQW00_08705 → / ← EQW00_08710	ribonuclease J/TrkA family potassium uptake protein
1801065	A→G			intergenic (+471/+511)	EQW00_08705 → / ← EQW00_08710	ribonuclease J/TrkA family potassium uptake protein
1801168	A→G	1		intergenic (+574/+408)	EQW00_08705 → / ← EQW00_08710	ribonuclease J/TrkA family potassium uptake protein
1801176	A→G	1		intergenic (+582/+400)	EQW00_08705 → / ← EQW00_08710	ribonuclease J/TrkA family potassium uptake protein
1801183	A→G	1		intergenic (+589/+393)	EQW00_08705 → / ← EQW00_08710	ribonuclease J/TrkA family potassium uptake protein
1801203	G→A	1		intergenic (+609/+373)	EQW00_08705 → / ← EQW00_08710	ribonuclease J/TrkA family potassium uptake protein
1801205	C→T	1		intergenic (+611/+371)	EQW00_08705 → / ← EQW00_08710	ribonuclease J/TrkA family potassium uptake protein
1801211	T→A	1		intergenic (+617/+365)	EQW00_08705 → / ← EQW00_08710	ribonuclease J/TrkA family potassium uptake protein
1801213	T→A	1		intergenic (+619/+363)	EQW00_08705 → / ← EQW00_08710	ribonuclease J/TrkA family potassium uptake protein
1801221	A→T	1		intergenic (+627/+355)	EQW00_08705 → / ← EQW00_08710	ribonuclease J/TrkA family potassium uptake protein
1801264	T→C	1		intergenic (+670/+312)	EQW00_08705 → / ← EQW00_08710	ribonuclease J/TrkA family potassium uptake protein
1801288	Δ1 bp	1		intergenic (+694/+288)	EQW00_08705 → / ← EQW00_08710	ribonuclease J/TrkA family potassium uptake protein
1801291	A→G	1		intergenic (+697/+285)	EQW00_08705 → / ← EQW00_08710	ribonuclease J/TrkA family potassium uptake protein
1801308	T→A	1		intergenic (+714/+268)	EQW00_08705 → / ← EQW00_08710	ribonuclease J/TrkA family potassium uptake protein
1801332	(T)5→3	1		intergenic (+738/+243)	EQW00_08705 → / ← EQW00_08710	ribonuclease J/TrkA family potassium uptake protein
1801337	Δ4 bp	1		intergenic (+743/+236)	EQW00_08705 → / ← EQW00_08710	ribonuclease J/TrkA family potassium uptake protein
1801343	Δ1 bp	1		intergenic (+749/+233)	EQW00_08705 → / ← EQW00_08710	ribonuclease J/TrkA family potassium uptake protein
1801346	Δ7 bp	1		intergenic (+752/+224)	EQW00_08705 → / ← EQW00_08710	ribonuclease J/TrkA family potassium uptake protein
1801366	Δ1 bp	1		intergenic (+772/+210)	EQW00_08705 → / ← EQW00_08710	ribonuclease J/TrkA family potassium uptake protein
1801375	T→A	1		intergenic (+781/+201)	EQW00_08705 → / ← EQW00_08710	ribonuclease J/TrkA family potassium uptake protein
1801396	G→A	1		intergenic (+802/+180)	EQW00_08705 → / ← EQW00_08710	ribonuclease J/TrkA family potassium uptake protein
1801403	C→T	1		intergenic (+809/+173)	EQW00_08705 → / ← EQW00_08710	ribonuclease J/TrkA family potassium uptake protein
1801409	T→C	1		intergenic (+815/+167)	EQW00_08705 → / ← EQW00_08710	ribonuclease J/TrkA family potassium uptake protein
1801446	A→T	1		intergenic (+852/+130)	EQW00_08705 → / ← EQW00_08710	ribonuclease J/TrkA family potassium uptake protein
1812720	T→C	1		L212L (TTA→TTG)	EQW00_08760 ←	oleate hydratase
1812735	A→G	1		H207H (CAT→CAC)	EQW00_08760 ←	oleate hydratase
1812738	C→A	1		V206V (GTG→GTT)	EQW00_08760 ←	oleate hydratase
1812758	T→G	1		R200R (AGA→CGA)	EQW00_08760 ←	oleate hydratase
1812765	C→T	1		E197E (GAG→GAA)	EQW00_08760 ←	oleate hydratase
1812771	C→T	1		A195A (GCG→GCA)	EQW00_08760 ←	oleate hydratase
1812783	T→G	1		P191P (CCA→CCC)	EQW00_08760 ←	oleate hydratase
1812786	C→T	1		E190E (GAG→GAA)	EQW00_08760 ←	oleate hydratase
1812792	T→A	1		A188A (GCA→GCT)	EQW00_08760 ←	oleate hydratase
1813065	T→A	1		I97I (ATA→ATT)	EQW00_08760 ←	oleate hydratase
1813074	G→A	1		F94F (TTC→TTT)	EQW00_08760 ←	oleate hydratase
1813077	T→C	1		L93L (TTA→TTG)	EQW00_08760 ←	oleate hydratase
1813089	G→A	1		C89C (TGC→TGT)	EQW00_08760 ←	oleate hydratase
1839426	T→C		1	intergenic (+88/‑486)	EQW00_08880 → / → EQW00_08885	DUF2538 family protein/GNAT family N‑acetyltransferase
1839933	C→G	1		Q8E (CAA→GAA)	EQW00_08885 →	GNAT family N‑acetyltransferase
1839937	C→G	1		T9R (ACG→AGG)	EQW00_08885 →	GNAT family N‑acetyltransferase
1839947	T→G	1		D12E (GAT→GAG)	EQW00_08885 →	GNAT family N‑acetyltransferase
1856974	+49 bp		1	intergenic (‑25/+188)	EQW00_08975 ← / ← EQW00_08980	stearoyl‑CoA 9‑desaturase/recombinase
1866696	G→A	1		G151G (GGC→GGT)	EQW00_09050 ←	serine protease
1866701	G→A	1		L150L (CTA→TTA)	EQW00_09050 ←	serine protease
1866705	A→G	1		S148S (TCT→TCC)	EQW00_09050 ←	serine protease
1866708	T→G	1		E147D (GAA→GAC)	EQW00_09050 ←	serine protease
1866753	+GTA	1		coding (396/1758 nt)	EQW00_09050 ←	serine protease
1866755	C→T	1		D132N (GAT→AAT)	EQW00_09050 ←	serine protease
1866761	2 bp→GC	1		coding (387‑388/1758 nt)	EQW00_09050 ←	serine protease
1866778	T→C	1		N124S (AAT→AGT)	EQW00_09050 ←	serine protease
1866792	A→C	1		T119T (ACT→ACG)	EQW00_09050 ←	serine protease
1866801	A→G	1		D116D (GAT→GAC)	EQW00_09050 ←	serine protease
1866808	G→A	1		S114L (TCA→TTA)	EQW00_09050 ←	serine protease
1866816	C→A	1		V111V (GTG→GTT)	EQW00_09050 ←	serine protease
1866827	G→A	1		L108L (CTA→TTA)	EQW00_09050 ←	serine protease
1866861	A→T	1		S96S (TCT→TCA)	EQW00_09050 ←	serine protease
1866868	T→C	1		N94S (AAT→AGT)	EQW00_09050 ←	serine protease
1866885	Δ15 bp	1		coding (250‑264/1758 nt)	EQW00_09050 ←	serine protease
1866936	T→C	1		E71E (GAA→GAG)	EQW00_09050 ←	serine protease
1866942	T→A	1		T69T (ACA→ACT)	EQW00_09050 ←	serine protease
1866948	C→T	1		K67K (AAG→AAA)	EQW00_09050 ←	serine protease
1866951	C→T	1		E66E (GAG→GAA)	EQW00_09050 ←	serine protease
1878987	C→A		1	intergenic (‑203/+19)	fabI ← / ← tnpA	enoyl‑[acyl‑carrier‑protein] reductase FabI/IS200/IS605 family transposase
1879042	C→A		1	G112G (GGG→GGT)	tnpA ←	IS200/IS605 family transposase
1879050	T→G		1	K110Q (AAA→CAA)	tnpA ←	IS200/IS605 family transposase
1879053	T→C		1	I109V (ATT→GTT)	tnpA ←	IS200/IS605 family transposase
1879070	C→T		1	G103D (GGT→GAT)	tnpA ←	IS200/IS605 family transposase
1879150	A→C	1		D76E (GAT→GAG)	tnpA ←	IS200/IS605 family transposase
1879258	C→A	1		V40V (GTG→GTT)	tnpA ←	IS200/IS605 family transposase
1879288	T→A	1		I30I (ATA→ATT)	tnpA ←	IS200/IS605 family transposase
1879606	C→T	1		E21K (GAA→AAA)	EQW00_09110 ←	recombinase
1879681	A→C	1		intergenic (‑15/‑261)	EQW00_09110 ← / → EQW00_09115	recombinase/glutathione‑dependent formaldehyde dehydrogenase
1879851	(TA)5→4			intergenic (‑185/‑90)	EQW00_09110 ← / → EQW00_09115	recombinase/glutathione‑dependent formaldehyde dehydrogenase
1879941	(A)5→6			intergenic (‑275/‑1)	EQW00_09110 ← / → EQW00_09115	recombinase/glutathione‑dependent formaldehyde dehydrogenase
1879950	G→A			pseudogene (9/559 nt)	EQW00_09115 →	glutathione‑dependent formaldehyde dehydrogenase
1879987	A→T			pseudogene (46/559 nt)	EQW00_09115 →	glutathione‑dependent formaldehyde dehydrogenase
1879993	C→A			pseudogene (52/559 nt)	EQW00_09115 →	glutathione‑dependent formaldehyde dehydrogenase
1880000	A→G			pseudogene (59/559 nt)	EQW00_09115 →	glutathione‑dependent formaldehyde dehydrogenase
1880017	A→G			pseudogene (76/559 nt)	EQW00_09115 →	glutathione‑dependent formaldehyde dehydrogenase
1880054	T→C	1		pseudogene (113/559 nt)	EQW00_09115 →	glutathione‑dependent formaldehyde dehydrogenase
1880138	A→G			pseudogene (197/559 nt)	EQW00_09115 →	glutathione‑dependent formaldehyde dehydrogenase
1880215	A→G			pseudogene (274/559 nt)	EQW00_09115 →	glutathione‑dependent formaldehyde dehydrogenase
1880252	T→C			pseudogene (311/559 nt)	EQW00_09115 →	glutathione‑dependent formaldehyde dehydrogenase
1880272	G→A			pseudogene (331/559 nt)	EQW00_09115 →	glutathione‑dependent formaldehyde dehydrogenase
1880311	G→A			pseudogene (370/559 nt)	EQW00_09115 →	glutathione‑dependent formaldehyde dehydrogenase
1880317	G→A			pseudogene (376/559 nt)	EQW00_09115 →	glutathione‑dependent formaldehyde dehydrogenase
1880328	A→G			pseudogene (387/559 nt)	EQW00_09115 →	glutathione‑dependent formaldehyde dehydrogenase
1880346	T→A			pseudogene (405/559 nt)	EQW00_09115 →	glutathione‑dependent formaldehyde dehydrogenase
1880365	G→C			pseudogene (424/559 nt)	EQW00_09115 →	glutathione‑dependent formaldehyde dehydrogenase
1880397	G→A			pseudogene (456/559 nt)	EQW00_09115 →	glutathione‑dependent formaldehyde dehydrogenase
1880427	G→T	1		pseudogene (486/559 nt)	EQW00_09115 →	glutathione‑dependent formaldehyde dehydrogenase
1880503	T→C			intergenic (+3/+64)	EQW00_09115 → / ← EQW00_09120	glutathione‑dependent formaldehyde dehydrogenase/transcriptional regulator
1880526	G→T			intergenic (+26/+41)	EQW00_09115 → / ← EQW00_09120	glutathione‑dependent formaldehyde dehydrogenase/transcriptional regulator
1880545	G→A			intergenic (+45/+22)	EQW00_09115 → / ← EQW00_09120	glutathione‑dependent formaldehyde dehydrogenase/transcriptional regulator
1880560	T→A			intergenic (+60/+7)	EQW00_09115 → / ← EQW00_09120	glutathione‑dependent formaldehyde dehydrogenase/transcriptional regulator
1880575	Δ337 bp			pseudogene (53‑389/397 nt)	EQW00_09120 ←	transcriptional regulator
1880669	T→A	1		pseudogene (295/397 nt)	EQW00_09120 ←	transcriptional regulator
1880682	C→T	1		pseudogene (282/397 nt)	EQW00_09120 ←	transcriptional regulator
1880686	+T	1		pseudogene (278/397 nt)	EQW00_09120 ←	transcriptional regulator
1880699	A→G	1		pseudogene (265/397 nt)	EQW00_09120 ←	transcriptional regulator
1880730	C→T	1		pseudogene (234/397 nt)	EQW00_09120 ←	transcriptional regulator
1880992	A→G			intergenic (‑29/+4)	EQW00_09120 ← / ← EQW00_09125	transcriptional regulator/ATP‑binding cassette domain‑containing protein
1881002	T→A			K669N (AAA→AAT)	EQW00_09125 ←	ATP‑binding cassette domain‑containing protein
1881275	C→G			K578N (AAG→AAC)	EQW00_09125 ←	ATP‑binding cassette domain‑containing protein
1881332	C→T			L559L (TTG→TTA)	EQW00_09125 ←	ATP‑binding cassette domain‑containing protein
1881341	C→T	1		L556L (TTG→TTA)	EQW00_09125 ←	ATP‑binding cassette domain‑containing protein
1881353	T→A			L552L (CTA→CTT)	EQW00_09125 ←	ATP‑binding cassette domain‑containing protein
1881467	A→G			I514I (ATT→ATC)	EQW00_09125 ←	ATP‑binding cassette domain‑containing protein
1881749	G→T	1		T420T (ACC→ACA)	EQW00_09125 ←	ATP‑binding cassette domain‑containing protein
1881999	G→T	1		T337K (ACA→AAA)	EQW00_09125 ←	ATP‑binding cassette domain‑containing protein
1882034	C→A			M325I (ATG→ATT)	EQW00_09125 ←	ATP‑binding cassette domain‑containing protein
1882265	G→T	1		V248V (GTC→GTA)	EQW00_09125 ←	ATP‑binding cassette domain‑containing protein
1882480	A→G	1		S177P (TCA→CCA)	EQW00_09125 ←	ATP‑binding cassette domain‑containing protein
1882572	G→T			P146H (CCT→CAT)	EQW00_09125 ←	ATP‑binding cassette domain‑containing protein
1882717	G→T			R98R (CGA→AGA)	EQW00_09125 ←	ATP‑binding cassette domain‑containing protein
1882937	A→G	1		A24A (GCT→GCC)	EQW00_09125 ←	ATP‑binding cassette domain‑containing protein
1882949	T→C	1		S20S (TCA→TCG)	EQW00_09125 ←	ATP‑binding cassette domain‑containing protein
1882992	T→C			K6R (AAA→AGA)	EQW00_09125 ←	ATP‑binding cassette domain‑containing protein
1883332	G→T	1		intergenic (‑324/+41)	EQW00_09125 ← / ← EQW00_09130	ATP‑binding cassette domain‑containing protein/glucose‑6‑phosphate 1‑dehydrogenase
1883368	C→T	1		intergenic (‑360/+5)	EQW00_09125 ← / ← EQW00_09130	ATP‑binding cassette domain‑containing protein/glucose‑6‑phosphate 1‑dehydrogenase
1883419	G→T			A111D (GCT→GAT)	EQW00_09130 ←	glucose‑6‑phosphate 1‑dehydrogenase
1883426	A→G	1		L109L (TTG→CTG)	EQW00_09130 ←	glucose‑6‑phosphate 1‑dehydrogenase
1883451	A→G	1		N100N (AAT→AAC)	EQW00_09130 ←	glucose‑6‑phosphate 1‑dehydrogenase
1883451	2 bp→GG			coding (299‑300/378 nt)	EQW00_09130 ←	glucose‑6‑phosphate 1‑dehydrogenase
1883545	G→A			T69I (ACA→ATA)	EQW00_09130 ←	glucose‑6‑phosphate 1‑dehydrogenase
1883574	A→G			V59V (GTT→GTC)	EQW00_09130 ←	glucose‑6‑phosphate 1‑dehydrogenase
1883647	C→A			S35I (AGT→ATT)	EQW00_09130 ←	glucose‑6‑phosphate 1‑dehydrogenase
1883685	2 bp→GC			coding (65‑66/378 nt)	EQW00_09130 ←	glucose‑6‑phosphate 1‑dehydrogenase
1883734	C→A	1		S6I (AGT→ATT)	EQW00_09130 ←	glucose‑6‑phosphate 1‑dehydrogenase
1883791	(T)7→6			coding (280/312 nt)	EQW00_09135 ←	glucose‑6‑phosphate dehydrogenase
1883864	T→C	1		V69V (GTA→GTG)	EQW00_09135 ←	glucose‑6‑phosphate dehydrogenase
1884009	C→T	1		R21K (AGA→AAA)	EQW00_09135 ←	glucose‑6‑phosphate dehydrogenase
1884277	T→C	1		S52G (AGT→GGT)	EQW00_09145 ←	glucose‑6‑phosphate dehydrogenase
1884323	A→T	1		S36R (AGT→AGA)	EQW00_09145 ←	glucose‑6‑phosphate dehydrogenase
1884383	A→T			I16I (ATT→ATA)	EQW00_09145 ←	glucose‑6‑phosphate dehydrogenase
1884441	G→T	1		Q101K (CAA→AAA)	EQW00_09150 ←	glucose‑6‑phosphate dehydrogenase
1884453	(A)5→6	1		coding (289/315 nt)	EQW00_09150 ←	glucose‑6‑phosphate dehydrogenase
1884488	T→C			E85G (GAA→GGA)	EQW00_09150 ←	glucose‑6‑phosphate dehydrogenase
1884532	A→C			F70L (TTT→TTG)	EQW00_09150 ←	glucose‑6‑phosphate dehydrogenase
1884537	T→C			K69E (AAA→GAA)	EQW00_09150 ←	glucose‑6‑phosphate dehydrogenase
1884570	G→A			Q58* (CAA→TAA)	EQW00_09150 ←	glucose‑6‑phosphate dehydrogenase
1884583	A→G	1		R53R (CGT→CGC)	EQW00_09150 ←	glucose‑6‑phosphate dehydrogenase
1884584	C→A			R53L (CGT→CTT)	EQW00_09150 ←	glucose‑6‑phosphate dehydrogenase
1884612	A→G			S44P (TCA→CCA)	EQW00_09150 ←	glucose‑6‑phosphate dehydrogenase
1884648	T→C			K32E (AAA→GAA)	EQW00_09150 ←	glucose‑6‑phosphate dehydrogenase
1884659	T→C			E28G (GAA→GGA)	EQW00_09150 ←	glucose‑6‑phosphate dehydrogenase
1884668	G→A			T25I (ACT→ATT)	EQW00_09150 ←	glucose‑6‑phosphate dehydrogenase
1884698	2 bp→TC			coding (43‑44/315 nt)	EQW00_09150 ←	glucose‑6‑phosphate dehydrogenase
1884743	A→G	1		intergenic (‑2/‑90)	EQW00_09150 ← / → EQW00_09155	glucose‑6‑phosphate dehydrogenase/hypothetical protein
1884757	T→C			intergenic (‑16/‑76)	EQW00_09150 ← / → EQW00_09155	glucose‑6‑phosphate dehydrogenase/hypothetical protein
1884770	A→T	1		intergenic (‑29/‑63)	EQW00_09150 ← / → EQW00_09155	glucose‑6‑phosphate dehydrogenase/hypothetical protein
1884787	Δ1 bp			intergenic (‑46/‑46)	EQW00_09150 ← / → EQW00_09155	glucose‑6‑phosphate dehydrogenase/hypothetical protein
1884795	C→T			intergenic (‑54/‑38)	EQW00_09150 ← / → EQW00_09155	glucose‑6‑phosphate dehydrogenase/hypothetical protein
1884809	G→A			intergenic (‑68/‑24)	EQW00_09150 ← / → EQW00_09155	glucose‑6‑phosphate dehydrogenase/hypothetical protein
1885057	A→G	1		intergenic (+21/+46)	EQW00_09155 → / ← EQW00_09160	hypothetical protein/type I toxin‑antitoxin system Fst family toxin
1885083	T→C	1		intergenic (+47/+20)	EQW00_09155 → / ← EQW00_09160	hypothetical protein/type I toxin‑antitoxin system Fst family toxin
1885122	C→A	1		C26F (TGT→TTT)	EQW00_09160 ←	type I toxin‑antitoxin system Fst family toxin
1885126	T→G	1		I25L (ATA→CTA)	EQW00_09160 ←	type I toxin‑antitoxin system Fst family toxin
1885133	A→C	1		T22T (ACT→ACG)	EQW00_09160 ←	type I toxin‑antitoxin system Fst family toxin
1885156	A→C	1		C15G (TGT→GGT)	EQW00_09160 ←	type I toxin‑antitoxin system Fst family toxin
1885230	C→A	1		intergenic (‑32/+79)	EQW00_09160 ← / ← EQW00_09165	type I toxin‑antitoxin system Fst family toxin/DUF4176 domain‑containing protein
1885242	G→A	1		intergenic (‑44/+67)	EQW00_09160 ← / ← EQW00_09165	type I toxin‑antitoxin system Fst family toxin/DUF4176 domain‑containing protein
1885274	C→A			intergenic (‑76/+35)	EQW00_09160 ← / ← EQW00_09165	type I toxin‑antitoxin system Fst family toxin/DUF4176 domain‑containing protein
1885486	G→A	1		V29V (GTC→GTT)	EQW00_09165 ←	DUF4176 domain‑containing protein
1885492	G→A	1		V27V (GTC→GTT)	EQW00_09165 ←	DUF4176 domain‑containing protein
1885495	A→T	1		P26P (CCT→CCA)	EQW00_09165 ←	DUF4176 domain‑containing protein
1885498	A→G	1		Y25Y (TAT→TAC)	EQW00_09165 ←	DUF4176 domain‑containing protein
1885501	A→T	1		N24K (AAT→AAA)	EQW00_09165 ←	DUF4176 domain‑containing protein
1885519	A→G	1		F18F (TTT→TTC)	EQW00_09165 ←	DUF4176 domain‑containing protein
1885522	T→C	1		I17M (ATA→TTG)	EQW00_09165 ←	DUF4176 domain‑containing protein
1885524	T→A	1		I17M (ATA→TTG)	EQW00_09165 ←	DUF4176 domain‑containing protein
1885528	T→C	1		K15K (AAA→AAG)	EQW00_09165 ←	DUF4176 domain‑containing protein
1885535	3 bp→CCC	1		coding (36‑38/264 nt)	EQW00_09165 ←	DUF4176 domain‑containing protein
1885540	T→A	1		I11I (ATA→ATT)	EQW00_09165 ←	DUF4176 domain‑containing protein
1885543	A→T	1		D10E (GAT→GAA)	EQW00_09165 ←	DUF4176 domain‑containing protein
1885552	A→T	1		P7P (CCT→CCA)	EQW00_09165 ←	DUF4176 domain‑containing protein
1885809	A→T		1	C150S (TGC→AGC)	EQW00_09170 ←	DUF443 domain‑containing protein
1885856	T→C		1	K134R (AAA→AGA)	EQW00_09170 ←	DUF443 domain‑containing protein
1885936	T→G		1	G107G (GGA→GGC)	EQW00_09170 ←	DUF443 domain‑containing protein
1885956	C→A		1	V101F (GTT→TTT)	EQW00_09170 ←	DUF443 domain‑containing protein
1885962	2 bp→CG		1	coding (294‑295/624 nt)	EQW00_09170 ←	DUF443 domain‑containing protein
1885967	C→A		1	R97L (CGA→CTA)	EQW00_09170 ←	DUF443 domain‑containing protein
1885970	C→T		1	S96N (AGT→AAT)	EQW00_09170 ←	DUF443 domain‑containing protein
1885993	C→T		1	V88V (GTG→GTA)	EQW00_09170 ←	DUF443 domain‑containing protein
1885998	G→A		1	L87F (CTT→TTT)	EQW00_09170 ←	DUF443 domain‑containing protein
1886021	G→A		1	T79I (ACT→ATT)	EQW00_09170 ←	DUF443 domain‑containing protein
1886036	G→C		1	A74G (GCT→GGT)	EQW00_09170 ←	DUF443 domain‑containing protein
1886050	A→T		1	H69Q (CAT→CAA)	EQW00_09170 ←	DUF443 domain‑containing protein
1886077	T→A		1	I60I (ATA→ATT)	EQW00_09170 ←	DUF443 domain‑containing protein
1886092	G→A		1	F55F (TTC→TTT)	EQW00_09170 ←	DUF443 domain‑containing protein
1886173	T→C		1	E28E (GAA→GAG)	EQW00_09170 ←	DUF443 domain‑containing protein
1886215	G→T	1		N14K (AAC→AAA)	EQW00_09170 ←	DUF443 domain‑containing protein
1886305	A→G	1		intergenic (‑49/+215)	EQW00_09170 ← / ← EQW00_09175	DUF443 domain‑containing protein/hypothetical protein
1898929	Δ93 bp	1		coding (145‑237/723 nt)	mecA ←	adaptor protein MecA
1898936	T→G		1	K77T (AAA→ACA)	mecA ←	adaptor protein MecA
1898944	C→T		1	T74T (ACG→ACA)	mecA ←	adaptor protein MecA
1898947	T→C		1	V73V (GTA→GTG)	mecA ←	adaptor protein MecA
1898953	C→T		1	V71V (GTG→GTA)	mecA ←	adaptor protein MecA
1898956	G→A		1	G70G (GGC→GGT)	mecA ←	adaptor protein MecA
1898989	T→C			P59P (CCA→CCG)	mecA ←	adaptor protein MecA
1901210	Δ2 bp		1	intergenic (+15/+42)	trpS → / ← EQW00_09250	tryptophan‑‑tRNA ligase/peptide ABC transporter substrate‑binding protein
1901210	Δ1 bp			intergenic (+15/+43)	trpS → / ← EQW00_09250	tryptophan‑‑tRNA ligase/peptide ABC transporter substrate‑binding protein
1901210	C→A			intergenic (+15/+43)	trpS → / ← EQW00_09250	tryptophan‑‑tRNA ligase/peptide ABC transporter substrate‑binding protein
1910326	G→A	1		intergenic (+25/+154)	EQW00_09290 → / ← clpB	DUF2929 family protein/ATP‑dependent chaperone ClpB
1910351	A→G	1		intergenic (+50/+129)	EQW00_09290 → / ← clpB	DUF2929 family protein/ATP‑dependent chaperone ClpB
1910357	T→C	1		intergenic (+56/+123)	EQW00_09290 → / ← clpB	DUF2929 family protein/ATP‑dependent chaperone ClpB
1910472	T→G	1		intergenic (+171/+8)	EQW00_09290 → / ← clpB	DUF2929 family protein/ATP‑dependent chaperone ClpB
1910474	G→T	1		intergenic (+173/+6)	EQW00_09290 → / ← clpB	DUF2929 family protein/ATP‑dependent chaperone ClpB
1910507	A→G	1		D861D (GAT→GAC)	clpB ←	ATP‑dependent chaperone ClpB
1910543	T→G	1		I849I (ATA→ATC)	clpB ←	ATP‑dependent chaperone ClpB
1913814	A→T	1		T436T (ACT→ACA)	EQW00_09300 ←	acetyltransferase
1913844	A→G	1		H426H (CAT→CAC)	EQW00_09300 ←	acetyltransferase
1913868	G→A	1		N418N (AAC→AAT)	EQW00_09300 ←	acetyltransferase
1913870	2 bp→CG	1		coding (1251‑1252/1824 nt)	EQW00_09300 ←	acetyltransferase
1914192	A→T	1		R310R (CGT→CGA)	EQW00_09300 ←	acetyltransferase
1914204	G→A	1		Y306Y (TAC→TAT)	EQW00_09300 ←	acetyltransferase
1914207	G→A	1		V305V (GTC→GTT)	EQW00_09300 ←	acetyltransferase
1915077	T→C	1		I15M (ATA→ATG)	EQW00_09300 ←	acetyltransferase
1915486	2 bp→TC	1		intergenic (‑365/+29)	EQW00_09300 ← / ← EQW00_09305	acetyltransferase/metal‑sulfur cluster assembly factor
1915490	C→A	1		intergenic (‑369/+26)	EQW00_09300 ← / ← EQW00_09305	acetyltransferase/metal‑sulfur cluster assembly factor
1915513	2 bp→CA	1		intergenic (‑392/+2)	EQW00_09300 ← / ← EQW00_09305	acetyltransferase/metal‑sulfur cluster assembly factor
1915546	T→A	1		R93R (CGA→CGT)	EQW00_09305 ←	metal‑sulfur cluster assembly factor
1915549	T→A	1		S92S (TCA→TCT)	EQW00_09305 ←	metal‑sulfur cluster assembly factor
1915570	A→T	1		P85P (CCT→CCA)	EQW00_09305 ←	metal‑sulfur cluster assembly factor
1918181	A→T		1	intergenic (+29/+167)	EQW00_09315 → / ← EQW00_09320	CoA‑disulfide reductase/DUF1516 family protein
1918183	A→T		1	intergenic (+31/+165)	EQW00_09315 → / ← EQW00_09320	CoA‑disulfide reductase/DUF1516 family protein
1918187	G→A		1	intergenic (+35/+161)	EQW00_09315 → / ← EQW00_09320	CoA‑disulfide reductase/DUF1516 family protein
1918196	G→A		1	intergenic (+44/+152)	EQW00_09315 → / ← EQW00_09320	CoA‑disulfide reductase/DUF1516 family protein
1918220	G→A			intergenic (+68/+128)	EQW00_09315 → / ← EQW00_09320	CoA‑disulfide reductase/DUF1516 family protein
1918224	T→C			intergenic (+72/+124)	EQW00_09315 → / ← EQW00_09320	CoA‑disulfide reductase/DUF1516 family protein
1918228	A→C			intergenic (+76/+120)	EQW00_09315 → / ← EQW00_09320	CoA‑disulfide reductase/DUF1516 family protein
1918244	G→A			intergenic (+92/+104)	EQW00_09315 → / ← EQW00_09320	CoA‑disulfide reductase/DUF1516 family protein
1929534	T→C	1		A425A (GCA→GCG)	EQW00_09355 ←	glucose‑6‑phosphate isomerase
1929543	A→G	1		N422N (AAT→AAC)	EQW00_09355 ←	glucose‑6‑phosphate isomerase
1938399	A→G	1		pseudogene (187/690 nt)	EQW00_09385 ←	transposase
1938574	G→A	1		pseudogene (12/690 nt)	EQW00_09385 ←	transposase
1938604	T→A	1		intergenic (‑19/+278)	EQW00_09385 ← / ← EQW00_09390	transposase/NADH‑dependent flavin oxidoreductase
1938903	T→C	1		P369P (CCA→CCG)	EQW00_09390 ←	NADH‑dependent flavin oxidoreductase
1938906	A→G	1		Y368Y (TAT→TAC)	EQW00_09390 ←	NADH‑dependent flavin oxidoreductase
1953001	C→G		1	intergenic (‑99/‑329)	EQW00_09460 ← / → EQW00_09465	leucyl aminopeptidase family protein/IS1182‑like element ISSep1 family transposase
1953004	C→T		1	intergenic (‑102/‑326)	EQW00_09460 ← / → EQW00_09465	leucyl aminopeptidase family protein/IS1182‑like element ISSep1 family transposase
1953047	C→T		1	intergenic (‑145/‑283)	EQW00_09460 ← / → EQW00_09465	leucyl aminopeptidase family protein/IS1182‑like element ISSep1 family transposase
1953060	1939 bp→30 bp		1		[EQW00_09465]	[EQW00_09465]
1991604	T→A	1		K2* (AAG→TAG)	EQW00_09700 ←	histidine phosphatase family protein
1991607	C→A	1		M1M (GTG→TTG) †	EQW00_09700 ←	histidine phosphatase family protein
1991612	+AT	1		intergenic (‑5/‑189)	EQW00_09700 ← / → EQW00_09705	histidine phosphatase family protein/hypothetical protein
1991617	G→T	1		intergenic (‑10/‑184)	EQW00_09700 ← / → EQW00_09705	histidine phosphatase family protein/hypothetical protein
1991630	2 bp→TT	1		intergenic (‑23/‑170)	EQW00_09700 ← / → EQW00_09705	histidine phosphatase family protein/hypothetical protein
1991635	C→T	1		intergenic (‑28/‑166)	EQW00_09700 ← / → EQW00_09705	histidine phosphatase family protein/hypothetical protein
1991639	C→G	1		intergenic (‑32/‑162)	EQW00_09700 ← / → EQW00_09705	histidine phosphatase family protein/hypothetical protein
1991646	G→T	1		intergenic (‑39/‑155)	EQW00_09700 ← / → EQW00_09705	histidine phosphatase family protein/hypothetical protein
1991705	A→G	1		intergenic (‑98/‑96)	EQW00_09700 ← / → EQW00_09705	histidine phosphatase family protein/hypothetical protein
1991724	A→G	1		intergenic (‑117/‑77)	EQW00_09700 ← / → EQW00_09705	histidine phosphatase family protein/hypothetical protein
1991730	2 bp→TG			intergenic (‑123/‑70)	EQW00_09700 ← / → EQW00_09705	histidine phosphatase family protein/hypothetical protein
1991730	2 bp→TT	1		intergenic (‑123/‑70)	EQW00_09700 ← / → EQW00_09705	histidine phosphatase family protein/hypothetical protein
1991782	G→T	1		intergenic (‑175/‑19)	EQW00_09700 ← / → EQW00_09705	histidine phosphatase family protein/hypothetical protein
1991800	G→A	1		intergenic (‑193/‑1)	EQW00_09700 ← / → EQW00_09705	histidine phosphatase family protein/hypothetical protein
2003817	T→G	1		intergenic (+84/‑529)	EQW00_09790 → / → EQW00_09795	TrkH family potassium uptake protein/hypothetical protein
2011314	+C		1	coding (3/2379 nt)	rnr ←	ribonuclease R
2022475	2 bp→AC	1		intergenic (‑428/‑406)	EQW00_09885 ← / → EQW00_09890	DUF4887 domain‑containing protein/epimerase
2026141	+T	1		intergenic (‑20/+109)	whiA ← / ← yvcK	DNA‑binding protein WhiA/uridine diphosphate‑N‑acetylglucosamine‑binding protein YvcK
2026144	C→T	1		intergenic (‑23/+106)	whiA ← / ← yvcK	DNA‑binding protein WhiA/uridine diphosphate‑N‑acetylglucosamine‑binding protein YvcK
2071862	2 bp→A	1		intergenic (+17/‑637)	EQW00_10120 → / → EQW00_10125	peptide MFS transporter/lipid kinase
2071872	A→G	1		intergenic (+27/‑628)	EQW00_10120 → / → EQW00_10125	peptide MFS transporter/lipid kinase
2071876	A→T	1		intergenic (+31/‑624)	EQW00_10120 → / → EQW00_10125	peptide MFS transporter/lipid kinase
2071908	(T)6→5	1		intergenic (+63/‑592)	EQW00_10120 → / → EQW00_10125	peptide MFS transporter/lipid kinase
2071945	T→C	1		intergenic (+100/‑555)	EQW00_10120 → / → EQW00_10125	peptide MFS transporter/lipid kinase
2071985	A→G	1		intergenic (+140/‑515)	EQW00_10120 → / → EQW00_10125	peptide MFS transporter/lipid kinase
2072383	T→C	1		intergenic (+538/‑117)	EQW00_10120 → / → EQW00_10125	peptide MFS transporter/lipid kinase
2072407	C→A	1		intergenic (+562/‑93)	EQW00_10120 → / → EQW00_10125	peptide MFS transporter/lipid kinase
2072443	1 bp→GT	1		intergenic (+598/‑57)	EQW00_10120 → / → EQW00_10125	peptide MFS transporter/lipid kinase
2072447	A→T	1		intergenic (+602/‑53)	EQW00_10120 → / → EQW00_10125	peptide MFS transporter/lipid kinase
2072449	Δ1 bp	1		intergenic (+604/‑51)	EQW00_10120 → / → EQW00_10125	peptide MFS transporter/lipid kinase
2079162	A→G		1	I257I (ATT→ATC)	EQW00_10145 ←	ABC transporter permease/substrate‑binding protein
2079162	2 bp→GT	1		coding (770‑771/1515 nt)	EQW00_10145 ←	ABC transporter permease/substrate‑binding protein
2102281	A→G	1		intergenic (‑38/+176)	EQW00_10265 ← / ← EQW00_10270	aldo/keto reductase/HlyC/CorC family transporter
2102289	A→T	1		intergenic (‑46/+168)	EQW00_10265 ← / ← EQW00_10270	aldo/keto reductase/HlyC/CorC family transporter
2102489	T→C	1		N440D (AAT→GAT)	EQW00_10270 ←	HlyC/CorC family transporter
2124427	+TGTTCCTTAT		1	intergenic (+196/+87)	EQW00_10370 → / ← EQW00_10375	undecaprenyl‑diphosphate phosphatase/transcriptional regulator
2124475	(T)5→6	1		intergenic (+244/+39)	EQW00_10370 → / ← EQW00_10375	undecaprenyl‑diphosphate phosphatase/transcriptional regulator
2124492	T→A		1	intergenic (+261/+22)	EQW00_10370 → / ← EQW00_10375	undecaprenyl‑diphosphate phosphatase/transcriptional regulator
2124492	1 bp→AA	1		intergenic (+261/+22)	EQW00_10370 → / ← EQW00_10375	undecaprenyl‑diphosphate phosphatase/transcriptional regulator
2128988	T→G		1	intergenic (‑281/‑158)	EQW00_10405 ← / → EQW00_10410	hypothetical protein/DUF1129 family protein
2151082	Δ10 bp		1	intergenic (+532/+20)	EQW00_10515 → / ← EQW00_10520	GNAT family N‑acetyltransferase/alpha/beta hydrolase
2151082	G→A			intergenic (+532/+29)	EQW00_10515 → / ← EQW00_10520	GNAT family N‑acetyltransferase/alpha/beta hydrolase
2151082	20 bp→6 bp	1		intergenic (+532/+10)	EQW00_10515 → / ← EQW00_10520	GNAT family N‑acetyltransferase/alpha/beta hydrolase
2151085	T→G			intergenic (+535/+26)	EQW00_10515 → / ← EQW00_10520	GNAT family N‑acetyltransferase/alpha/beta hydrolase
2151095	2 bp→G		1	intergenic (+545/+15)	EQW00_10515 → / ← EQW00_10520	GNAT family N‑acetyltransferase/alpha/beta hydrolase
2151098	A→T			intergenic (+548/+13)	EQW00_10515 → / ← EQW00_10520	GNAT family N‑acetyltransferase/alpha/beta hydrolase
2151100	Δ3 bp		1	intergenic (+550/+9)	EQW00_10515 → / ← EQW00_10520	GNAT family N‑acetyltransferase/alpha/beta hydrolase
2151101	T→A			intergenic (+551/+10)	EQW00_10515 → / ← EQW00_10520	GNAT family N‑acetyltransferase/alpha/beta hydrolase
2160713	2 bp→AA	1		intergenic (‑394/+99)	EQW00_10555 ← / ← EQW00_10560	ABC transporter ATP‑binding protein/hypothetical protein
2193628	Δ5 bp			intergenic (‑178/+75)	EQW00_10745 ← / ← EQW00_10750	endonuclease III domain‑containing protein/arginine‑‑tRNA ligase
2193635	Δ3 bp			intergenic (‑185/+70)	EQW00_10745 ← / ← EQW00_10750	endonuclease III domain‑containing protein/arginine‑‑tRNA ligase
2193639	Δ2 bp			intergenic (‑189/+67)	EQW00_10745 ← / ← EQW00_10750	endonuclease III domain‑containing protein/arginine‑‑tRNA ligase
2205281	A→T	1		N312K (AAT→AAA)	EQW00_10815 ←	aldo/keto reductase
2205292	A→G	1		S309P (TCA→CCA)	EQW00_10815 ←	aldo/keto reductase
2217186	A→G	1		R149G (AGA→GGA)	EQW00_10870 →	threonine/serine exporter family protein
2217205	A→C	1		intergenic (+11/+660)	EQW00_10870 → / ← EQW00_10875	threonine/serine exporter family protein/APC family permease
2217208	A→T	1		intergenic (+14/+657)	EQW00_10870 → / ← EQW00_10875	threonine/serine exporter family protein/APC family permease
2217367	G→A			intergenic (+173/+498)	EQW00_10870 → / ← EQW00_10875	threonine/serine exporter family protein/APC family permease
2223095	A→G	1		intergenic (+131/‑685)	thiD → / → EQW00_10905	bifunctional hydroxymethylpyrimidine kinase/phosphomethylpyrimidine kinase/protein VraX
2223398	C→G	1		intergenic (+434/‑382)	thiD → / → EQW00_10905	bifunctional hydroxymethylpyrimidine kinase/phosphomethylpyrimidine kinase/protein VraX
2224112	T→C	1		intergenic (+153/+131)	EQW00_10905 → / ← EQW00_10910	protein VraX/hypothetical protein
2236208	A→C	1		P1078P (CCT→CCG)	EQW00_10990 ←	YSIRK‑type signal peptide‑containing protein
2236227	C→T	1		S1072N (AGT→AAT)	EQW00_10990 ←	YSIRK‑type signal peptide‑containing protein
2236245	C→T	1		G1066D (GGC→GAC)	EQW00_10990 ←	YSIRK‑type signal peptide‑containing protein
2236991	G→A	1		D817D (GAC→GAT)	EQW00_10990 ←	YSIRK‑type signal peptide‑containing protein
2255464	A→T	1		intergenic (‑15/‑559)	EQW00_11075 ← / → EQW00_11080	GNAT family N‑acetyltransferase/amidohydrolase
2255483	C→A	1		intergenic (‑34/‑540)	EQW00_11075 ← / → EQW00_11080	GNAT family N‑acetyltransferase/amidohydrolase
2255664	A→T	1		intergenic (‑215/‑359)	EQW00_11075 ← / → EQW00_11080	GNAT family N‑acetyltransferase/amidohydrolase
2264126	C→T		1	E685K (GAA→AAA)	rpoC ←	DNA‑directed RNA polymerase subunit beta'
2283991	T→C	1		intergenic (‑136/+355)	radA ← / ← EQW00_11210	DNA repair protein RadA/ATP‑dependent Clp protease ATP‑binding subunit
2283998	C→T	1		intergenic (‑143/+348)	radA ← / ← EQW00_11210	DNA repair protein RadA/ATP‑dependent Clp protease ATP‑binding subunit
2284200	G→A	1		intergenic (‑345/+146)	radA ← / ← EQW00_11210	DNA repair protein RadA/ATP‑dependent Clp protease ATP‑binding subunit
2284202	G→T	1		intergenic (‑347/+144)	radA ← / ← EQW00_11210	DNA repair protein RadA/ATP‑dependent Clp protease ATP‑binding subunit
2298520	G→A		1	intergenic (‑154/+29)	EQW00_11260 ← / ← EQW00_11265	23S ribosomal RNA/tRNA‑Ile
2298546	A→G		1	intergenic (‑180/+3)	EQW00_11260 ← / ← EQW00_11265	23S ribosomal RNA/tRNA‑Ile
2298644	T→A		1	intergenic (‑19/+78)	EQW00_11265 ← / ← EQW00_11270	tRNA‑Ile/16S ribosomal RNA
2298683	Δ1 bp		1	intergenic (‑58/+39)	EQW00_11265 ← / ← EQW00_11270	tRNA‑Ile/16S ribosomal RNA
2298714	Δ1 bp		1	intergenic (‑89/+8)	EQW00_11265 ← / ← EQW00_11270	tRNA‑Ile/16S ribosomal RNA
2300300	A→C		1	intergenic (‑26/+204)	EQW00_11270 ← / ← rrf	16S ribosomal RNA/5S ribosomal RNA
2300321	A→G		1	intergenic (‑47/+183)	EQW00_11270 ← / ← rrf	16S ribosomal RNA/5S ribosomal RNA
2300332	G→A		1	intergenic (‑58/+172)	EQW00_11270 ← / ← rrf	16S ribosomal RNA/5S ribosomal RNA
2300388	T→C		1	intergenic (‑114/+116)	EQW00_11270 ← / ← rrf	16S ribosomal RNA/5S ribosomal RNA
2300409	T→C		1	intergenic (‑135/+95)	EQW00_11270 ← / ← rrf	16S ribosomal RNA/5S ribosomal RNA
2300413	A→T		1	intergenic (‑139/+91)	EQW00_11270 ← / ← rrf	16S ribosomal RNA/5S ribosomal RNA
2300415	2 bp→AT		1	intergenic (‑141/+88)	EQW00_11270 ← / ← rrf	16S ribosomal RNA/5S ribosomal RNA
2300418	T→C		1	intergenic (‑144/+86)	EQW00_11270 ← / ← rrf	16S ribosomal RNA/5S ribosomal RNA
2300430	C→T		1	intergenic (‑156/+74)	EQW00_11270 ← / ← rrf	16S ribosomal RNA/5S ribosomal RNA
2300479	(A)7→6		1	intergenic (‑205/+25)	EQW00_11270 ← / ← rrf	16S ribosomal RNA/5S ribosomal RNA
2344935	C→T	1		intergenic (‑270/+208)	EQW00_11520 ← / ← rrf	GNAT family N‑acetyltransferase/5S ribosomal RNA
2344943	C→T	1		intergenic (‑278/+200)	EQW00_11520 ← / ← rrf	GNAT family N‑acetyltransferase/5S ribosomal RNA
2344958	G→C	1		intergenic (‑293/+185)	EQW00_11520 ← / ← rrf	GNAT family N‑acetyltransferase/5S ribosomal RNA
2344975	A→G	1		intergenic (‑310/+168)	EQW00_11520 ← / ← rrf	GNAT family N‑acetyltransferase/5S ribosomal RNA
2344978	2 bp→AC	1		intergenic (‑313/+164)	EQW00_11520 ← / ← rrf	GNAT family N‑acetyltransferase/5S ribosomal RNA
2344981	C→T	1		intergenic (‑316/+162)	EQW00_11520 ← / ← rrf	GNAT family N‑acetyltransferase/5S ribosomal RNA
2344985	A→G	1		intergenic (‑320/+158)	EQW00_11520 ← / ← rrf	GNAT family N‑acetyltransferase/5S ribosomal RNA
2344995	G→A	1		intergenic (‑330/+148)	EQW00_11520 ← / ← rrf	GNAT family N‑acetyltransferase/5S ribosomal RNA
2344998	T→C	1		intergenic (‑333/+145)	EQW00_11520 ← / ← rrf	GNAT family N‑acetyltransferase/5S ribosomal RNA
2345017	T→G	1		intergenic (‑352/+126)	EQW00_11520 ← / ← rrf	GNAT family N‑acetyltransferase/5S ribosomal RNA
2345020	2 bp→TC	1		intergenic (‑355/+122)	EQW00_11520 ← / ← rrf	GNAT family N‑acetyltransferase/5S ribosomal RNA
2345031	A→G	1		intergenic (‑366/+112)	EQW00_11520 ← / ← rrf	GNAT family N‑acetyltransferase/5S ribosomal RNA
2345038	T→A	1		intergenic (‑373/+105)	EQW00_11520 ← / ← rrf	GNAT family N‑acetyltransferase/5S ribosomal RNA
2345042	A→G	1		intergenic (‑377/+101)	EQW00_11520 ← / ← rrf	GNAT family N‑acetyltransferase/5S ribosomal RNA
2345056	G→A	1		intergenic (‑391/+87)	EQW00_11520 ← / ← rrf	GNAT family N‑acetyltransferase/5S ribosomal RNA
2345071	(T)6→7	1		intergenic (‑406/+72)	EQW00_11520 ← / ← rrf	GNAT family N‑acetyltransferase/5S ribosomal RNA
2345078	A→C	1		intergenic (‑413/+65)	EQW00_11520 ← / ← rrf	GNAT family N‑acetyltransferase/5S ribosomal RNA
2345083	2 bp→CA	1		intergenic (‑418/+59)	EQW00_11520 ← / ← rrf	GNAT family N‑acetyltransferase/5S ribosomal RNA
2345104	T→C	1		intergenic (‑439/+39)	EQW00_11520 ← / ← rrf	GNAT family N‑acetyltransferase/5S ribosomal RNA
2345130	2 bp→C	1		intergenic (‑465/+12)	EQW00_11520 ← / ← rrf	GNAT family N‑acetyltransferase/5S ribosomal RNA
2350090	A→C	1		intergenic (‑25/+751)	EQW00_11535 ← / ← recR	16S ribosomal RNA/recombination protein RecR
2390548	2 bp→TT	1		intergenic (‑17/+287)	EQW00_11735 ← / ← EQW00_11740	PTS sugar transporter subunit IIC/flavodoxin family protein
2390551	2 bp→T	1		intergenic (‑20/+284)	EQW00_11735 ← / ← EQW00_11740	PTS sugar transporter subunit IIC/flavodoxin family protein
2390556	T→A	1		intergenic (‑25/+280)	EQW00_11735 ← / ← EQW00_11740	PTS sugar transporter subunit IIC/flavodoxin family protein
2390564	T→A	1		intergenic (‑33/+272)	EQW00_11735 ← / ← EQW00_11740	PTS sugar transporter subunit IIC/flavodoxin family protein
2391739	T→C	1		intergenic (+80/‑119)	EQW00_11745 → / → EQW00_11750	hypothetical protein/DUF4352 domain‑containing protein
2394181	C→G	1		A105G (GCT→GGT)	EQW00_11770 →	site‑specific integrase
2394188	G→T	1		K107N (AAG→AAT)	EQW00_11770 →	site‑specific integrase
2394201	A→G	1		K112E (AAA→GAA)	EQW00_11770 →	site‑specific integrase
2394215	C→G		1	T116T (ACC→ACG)	EQW00_11770 →	site‑specific integrase
2394305	T→C	1		D146D (GAT→GAC)	EQW00_11770 →	site‑specific integrase
2406131	Δ3 bp	1		intergenic (‑121/‑9)	EQW00_11825 ← / → EQW00_11830	NADPH‑dependent oxidoreductase/2‑keto‑4‑pentenoate hydratase
2406131	Δ1 bp		1	intergenic (‑121/‑11)	EQW00_11825 ← / → EQW00_11830	NADPH‑dependent oxidoreductase/2‑keto‑4‑pentenoate hydratase
2443478	+TGAAAAAT	1		intergenic (‑720/‑664)	EQW00_12035 ← / → EQW00_12040	YSIRK‑type signal peptide‑containing protein/MFS transporter
2443707	A→G	1		intergenic (‑949/‑435)	EQW00_12035 ← / → EQW00_12040	YSIRK‑type signal peptide‑containing protein/MFS transporter
2443710	2 bp→CA	1		intergenic (‑952/‑431)	EQW00_12035 ← / → EQW00_12040	YSIRK‑type signal peptide‑containing protein/MFS transporter

## Sheet: cp10WT_cp10SCV3
position	mutation	cp10WT	cp10SCV3	annotation	gene	description
4987	C→T	1		A133V (GCA→GTA)	EQW00_00025 →	DNA gyrase subunit B
16774	A→C	1		intergenic (+21/‑227)	EQW00_00060 → / → EQW00_00065	alpha/beta fold hydrolase/DUF2232 domain‑containing protein
16779	C→T	1		intergenic (+26/‑222)	EQW00_00060 → / → EQW00_00065	alpha/beta fold hydrolase/DUF2232 domain‑containing protein
16913	T→A	1		intergenic (+160/‑88)	EQW00_00060 → / → EQW00_00065	alpha/beta fold hydrolase/DUF2232 domain‑containing protein
16916	T→G	1		intergenic (+163/‑85)	EQW00_00060 → / → EQW00_00065	alpha/beta fold hydrolase/DUF2232 domain‑containing protein
16922	+A	1		intergenic (+169/‑79)	EQW00_00060 → / → EQW00_00065	alpha/beta fold hydrolase/DUF2232 domain‑containing protein
16926	G→A	1		intergenic (+173/‑75)	EQW00_00060 → / → EQW00_00065	alpha/beta fold hydrolase/DUF2232 domain‑containing protein
16932	G→A	1		intergenic (+179/‑69)	EQW00_00060 → / → EQW00_00065	alpha/beta fold hydrolase/DUF2232 domain‑containing protein
32059	T→A	1		S126S (TCT→TCA)	rlmH →	23S rRNA (pseudouridine(1915)‑N(3))‑methyltransferase RlmH
32062	T→C	1		F127F (TTT→TTC)	rlmH →	23S rRNA (pseudouridine(1915)‑N(3))‑methyltransferase RlmH
32065	C→T	1		S128S (AGC→AGT)	rlmH →	23S rRNA (pseudouridine(1915)‑N(3))‑methyltransferase RlmH
32074	C→T	1		T131T (ACC→ACT)	rlmH →	23S rRNA (pseudouridine(1915)‑N(3))‑methyltransferase RlmH
32083	C→T	1		H134H (CAC→CAT)	rlmH →	23S rRNA (pseudouridine(1915)‑N(3))‑methyltransferase RlmH
49822	C→G	1		P33A (CCC→GCT)	EQW00_00225 →	DUF1643 domain‑containing protein
49824	C→T	1		P33A (CCC→GCT)	EQW00_00225 →	DUF1643 domain‑containing protein
49827	T→A	1		A34A (GCT→GCA)	EQW00_00225 →	DUF1643 domain‑containing protein
49830	T→C	1		C35C (TGT→TGC)	EQW00_00225 →	DUF1643 domain‑containing protein
49848	C→T	1		Y41Y (TAC→TAT)	EQW00_00225 →	DUF1643 domain‑containing protein
49860	T→C	1		D45D (GAT→GAC)	EQW00_00225 →	DUF1643 domain‑containing protein
50160	A→C	1		I145I (ATA→ATC)	EQW00_00225 →	DUF1643 domain‑containing protein
66387	G→A	1		Y22Y (TAC→TAT)	EQW00_00285 ←	DUF1643 domain‑containing protein
66390	T→G	1		R21R (CGA→CGC)	EQW00_00285 ←	DUF1643 domain‑containing protein
66396	T→C	1		Q19Q (CAA→CAG)	EQW00_00285 ←	DUF1643 domain‑containing protein
69597	T→C		1	H381R (CAT→CGT)	EQW00_00310 ←	recombinase family protein
69608	2 bp→TG		1	coding (1130‑1131/1350 nt)	EQW00_00310 ←	recombinase family protein
69614	T→C		1	K375E (AAA→GAG)	EQW00_00310 ←	recombinase family protein
69616	T→C		1	K375E (AAA→GAG)	EQW00_00310 ←	recombinase family protein
69635	G→A		1	I368I (ATC→ATT)	EQW00_00310 ←	recombinase family protein
69647	G→T		1	A364A (GCC→GCA)	EQW00_00310 ←	recombinase family protein
69650	T→C		1	L363L (TTA→TTG)	EQW00_00310 ←	recombinase family protein
69662	T→C		1	L359L (CTA→CTG)	EQW00_00310 ←	recombinase family protein
69667	T→G		1	K358Q (AAA→CAA)	EQW00_00310 ←	recombinase family protein
69713	T→G		1	L342I (TTA→ATC)	EQW00_00310 ←	recombinase family protein
69715	A→T		1	L342I (TTA→ATC)	EQW00_00310 ←	recombinase family protein
69732	T→C		1	N336S (AAT→AGT)	EQW00_00310 ←	recombinase family protein
69745	C→T		1	A332T (GCA→ACA)	EQW00_00310 ←	recombinase family protein
69752	2 bp→GC		1	coding (986‑987/1350 nt)	EQW00_00310 ←	recombinase family protein
69755	G→T		1	H328Q (CAC→CAA)	EQW00_00310 ←	recombinase family protein
69758	G→A		1	D327N (GAC→AAT)	EQW00_00310 ←	recombinase family protein
69760	C→T		1	D327N (GAC→AAT)	EQW00_00310 ←	recombinase family protein
72222	T→C	1		T182A (ACA→GCA)	EQW00_00315 ←	DUF927 domain‑containing protein
72242	T→C	1		D175G (GAT→GGT)	EQW00_00315 ←	DUF927 domain‑containing protein
83007	A→G	1		intergenic (‑257/+244)	EQW00_00390 ← / ← EQW00_00395	hypothetical protein/recombinase family protein
83046	C→T	1		intergenic (‑296/+205)	EQW00_00390 ← / ← EQW00_00395	hypothetical protein/recombinase family protein
83069	T→A	1		intergenic (‑319/+182)	EQW00_00390 ← / ← EQW00_00395	hypothetical protein/recombinase family protein
83072	C→A	1		intergenic (‑322/+179)	EQW00_00390 ← / ← EQW00_00395	hypothetical protein/recombinase family protein
126968	T→C	1		Y197Y (TAT→TAC)	EQW00_00630 →	IS6 family transposase
127648	G→A	1		E59E (GAG→GAA)	EQW00_00635 →	tandem‑type lipoprotein
127651	G→A	1		G60G (GGG→GGA)	EQW00_00635 →	tandem‑type lipoprotein
134428	G→T	1		intergenic (+165/‑96)	EQW00_00680 → / → EQW00_00685	hypothetical protein/MFS transporter
134431	A→G	1		intergenic (+168/‑93)	EQW00_00680 → / → EQW00_00685	hypothetical protein/MFS transporter
139222	C→T	1		T610T (ACC→ACT)	EQW00_00700 →	copper‑translocating P‑type ATPase
139252	T→G	1		V620V (GTT→GTG)	EQW00_00700 →	copper‑translocating P‑type ATPase
139298	T→C	1		L636L (TTA→CTA)	EQW00_00700 →	copper‑translocating P‑type ATPase
140967	A→G	1		D28G (GAT→GGT)	EQW00_00710 →	DUF1541 domain‑containing protein
141627	A→G		1	intergenic (+260/+212)	EQW00_00710 → / ← EQW00_00715	DUF1541 domain‑containing protein/MBL fold metallo‑hydrolase
142580	T→G	?		G196G (GGA→GGC)	EQW00_00715 ←	MBL fold metallo‑hydrolase
152237	A→G	1		R77R (AGA→AGG)	EQW00_00775 →	tandem‑type lipoprotein
152275	T→C	1		I90T (ATC→ACC)	EQW00_00775 →	tandem‑type lipoprotein
152474	T→C	1		F156F (TTT→TTC)	EQW00_00775 →	tandem‑type lipoprotein
153301	A→G	1		G64G (GGA→GGG)	EQW00_00780 →	tandem‑type lipoprotein
153304	T→A	1		T65T (ACT→ACA)	EQW00_00780 →	tandem‑type lipoprotein
154847	C→T	1		G213G (GGC→GGT)	EQW00_00785 →	tandem‑type lipoprotein
154919	A→C	1		I237I (ATA→ATC)	EQW00_00785 →	tandem‑type lipoprotein
154926	A→T	1		T240S (ACA→TCA)	EQW00_00785 →	tandem‑type lipoprotein
155129	A→G	1		intergenic (+159/‑198)	EQW00_00785 → / → EQW00_00790	tandem‑type lipoprotein/mechanosensitive ion channel family protein
155139	Δ1 bp	1		intergenic (+169/‑188)	EQW00_00785 → / → EQW00_00790	tandem‑type lipoprotein/mechanosensitive ion channel family protein
155144	Δ1 bp	1		intergenic (+174/‑183)	EQW00_00785 → / → EQW00_00790	tandem‑type lipoprotein/mechanosensitive ion channel family protein
155153	G→C	1		intergenic (+183/‑174)	EQW00_00785 → / → EQW00_00790	tandem‑type lipoprotein/mechanosensitive ion channel family protein
155170	C→T	1		intergenic (+200/‑157)	EQW00_00785 → / → EQW00_00790	tandem‑type lipoprotein/mechanosensitive ion channel family protein
155175	G→A	1		intergenic (+205/‑152)	EQW00_00785 → / → EQW00_00790	tandem‑type lipoprotein/mechanosensitive ion channel family protein
155193	C→T	1		intergenic (+223/‑134)	EQW00_00785 → / → EQW00_00790	tandem‑type lipoprotein/mechanosensitive ion channel family protein
156214	G→A	1		*296* (TAG→TAA)	EQW00_00790 →	mechanosensitive ion channel family protein
160457	T→C	1		I75V (ATT→GTT)	EQW00_00820 ←	DUF1433 domain‑containing protein
160461	A→G	1		D73D (GAT→GAC)	EQW00_00820 ←	DUF1433 domain‑containing protein
164631	2 bp→TA	1		intergenic (+72/+193)	mqo → / ← EQW00_00845	malate dehydrogenase (quinone)/hypothetical protein
168514	G→A	1		intergenic (‑80/‑158)	EQW00_00865 ← / → EQW00_00870	hypothetical protein/hexose‑6‑phosphate:phosphate antiporter
184182	T→G	1		intergenic (+274/+7)	EQW00_00925 → / ← EQW00_00930	beta‑class phenol‑soluble modulin/hypothetical protein
184187	T→C	1		intergenic (+279/+2)	EQW00_00925 → / ← EQW00_00930	beta‑class phenol‑soluble modulin/hypothetical protein
192162	C→T	1		intergenic (+19/‑123)	EQW00_00965 → / → EQW00_00970	YSIRK‑type signal peptide‑containing protein/tandem‑type lipoprotein
192173	A→G	1		intergenic (+30/‑112)	EQW00_00965 → / → EQW00_00970	YSIRK‑type signal peptide‑containing protein/tandem‑type lipoprotein
192176	A→G	1		intergenic (+33/‑109)	EQW00_00965 → / → EQW00_00970	YSIRK‑type signal peptide‑containing protein/tandem‑type lipoprotein
192184	A→G	1		intergenic (+41/‑101)	EQW00_00965 → / → EQW00_00970	YSIRK‑type signal peptide‑containing protein/tandem‑type lipoprotein
192386	A→G	1		pseudogene (102/785 nt)	EQW00_00970 →	tandem‑type lipoprotein
192389	G→A	1		pseudogene (105/785 nt)	EQW00_00970 →	tandem‑type lipoprotein
245418	T→G	1		I52M (ATT→ATG)	EQW00_01215 →	MFS transporter
245421	G→A	1		A53A (GCG→GCA)	EQW00_01215 →	MFS transporter
270105	A→G	1		L423L (TTA→TTG)	EQW00_01285 →	2‑oxo acid dehydrogenase subunit E2
270131	510 bp→30 bp	1		intergenic (+17/‑158)	EQW00_01285 → / → EQW00_01290	2‑oxo acid dehydrogenase subunit E2/hypothetical protein
270645	C→T	1		intergenic (+531/‑153)	EQW00_01285 → / → EQW00_01290	2‑oxo acid dehydrogenase subunit E2/hypothetical protein
270651	C→T	1		intergenic (+537/‑147)	EQW00_01285 → / → EQW00_01290	2‑oxo acid dehydrogenase subunit E2/hypothetical protein
270680	C→T	1		intergenic (+566/‑118)	EQW00_01285 → / → EQW00_01290	2‑oxo acid dehydrogenase subunit E2/hypothetical protein
270689	C→T	1		intergenic (+575/‑109)	EQW00_01285 → / → EQW00_01290	2‑oxo acid dehydrogenase subunit E2/hypothetical protein
270696	G→A	1		intergenic (+582/‑102)	EQW00_01285 → / → EQW00_01290	2‑oxo acid dehydrogenase subunit E2/hypothetical protein
270719	A→T	1		intergenic (+605/‑79)	EQW00_01285 → / → EQW00_01290	2‑oxo acid dehydrogenase subunit E2/hypothetical protein
280936	+AT		1	coding (200/519 nt)	EQW00_01335 →	N‑acetyltransferase
292673	+A		1	intergenic (+136/‑365)	EQW00_01405 → / → EQW00_01410	YSIRK‑type signal peptide‑containing protein/IS110 family transposase
292675	T→A		1	intergenic (+138/‑363)	EQW00_01405 → / → EQW00_01410	YSIRK‑type signal peptide‑containing protein/IS110 family transposase
326379	T→C	1		intergenic (+736/+13)	EQW00_01525 → / ← EQW00_01530	flavin reductase family protein/hypothetical protein
345043	T→C	1		intergenic (‑29/‑310)	EQW00_01600 ← / → EQW00_01605	chromate transporter/ArgE/DapE family deacylase
353896	C→T	1		intergenic (+15/‑204)	arcD → / → EQW00_01635	arginine‑ornithine antiporter/Crp/Fnr family transcriptional regulator
359879	T→G	1		intergenic (+8/‑208)	EQW00_01660 → / → tnpA	MarR family transcriptional regulator/IS200/IS605 family transposase
359883	T→G	1		intergenic (+12/‑204)	EQW00_01660 → / → tnpA	MarR family transcriptional regulator/IS200/IS605 family transposase
359901	A→C	1		intergenic (+30/‑186)	EQW00_01660 → / → tnpA	MarR family transcriptional regulator/IS200/IS605 family transposase
359906	A→G	1		intergenic (+35/‑181)	EQW00_01660 → / → tnpA	MarR family transcriptional regulator/IS200/IS605 family transposase
361611	Δ1 bp	1		intergenic (‑7/+88)	EQW00_01675 ← / ← EQW00_01680	recombinase family protein/hypothetical protein
362629	A→C	1		intergenic (‑53/‑380)	EQW00_01685 ← / → EQW00_01690	type I toxin‑antitoxin system Fst family toxin/hypothetical protein
362647	T→C	1		intergenic (‑71/‑362)	EQW00_01685 ← / → EQW00_01690	type I toxin‑antitoxin system Fst family toxin/hypothetical protein
362692	G→A	1		intergenic (‑116/‑317)	EQW00_01685 ← / → EQW00_01690	type I toxin‑antitoxin system Fst family toxin/hypothetical protein
365044	3 bp→G	1		intergenic (+179/‑227)	EQW00_01695 → / → EQW00_01700	hypothetical protein/DUF2648 domain‑containing protein
365045	Δ1 bp		1	intergenic (+180/‑228)	EQW00_01695 → / → EQW00_01700	hypothetical protein/DUF2648 domain‑containing protein
395507	C→A	1		intergenic (+217/‑107)	cysC → / → EQW00_01835	adenylyl‑sulfate kinase/hypothetical protein
406707	C→T	1		D550D (GAC→GAT)	betA →	choline dehydrogenase
406713	T→C	1		Y552Y (TAT→TAC)	betA →	choline dehydrogenase
406728	T→C	1		D557D (GAT→GAC)	betA →	choline dehydrogenase
408706	A→G	1		intergenic (+433/‑14)	EQW00_01880 → / → EQW00_01885	amidohydrolase/hypothetical protein
421225	2 bp→AT	1		intergenic (‑371/‑238)	EQW00_01930 ← / → EQW00_01935	CoA‑disulfide reductase/IS5/IS1182 family transposase
421230	G→C	1		intergenic (‑376/‑234)	EQW00_01930 ← / → EQW00_01935	CoA‑disulfide reductase/IS5/IS1182 family transposase
421239	C→T	1		intergenic (‑385/‑225)	EQW00_01930 ← / → EQW00_01935	CoA‑disulfide reductase/IS5/IS1182 family transposase
421652	A→T	1		S196T (TCA→ACA)	EQW00_01940 ←	cell surface protein
421682	T→C	1		T186A (ACA→GCA)	EQW00_01940 ←	cell surface protein
436464	+AT		1	intergenic (+163/‑255)	EQW00_02005 → / → EQW00_02010	aspartate 1‑decarboxylase/zinc‑ribbon domain‑containing protein
451933	A→T	1		A18A (GCA→GCT)	EQW00_02070 →	CHAP domain‑containing protein
451973	G→A	1		D32N (GAT→AAT)	EQW00_02070 →	CHAP domain‑containing protein
451987	A→T	1		P36P (CCA→CCT)	EQW00_02070 →	CHAP domain‑containing protein
452497	G→A	1		T206T (ACG→ACA)	EQW00_02070 →	CHAP domain‑containing protein
476224	T→C	1		S28S (AGT→AGC)	EQW00_02185 →	PTS beta‑glucoside transporter
476231	C→G	1		Q31E (CAG→GAG)	EQW00_02185 →	PTS beta‑glucoside transporter
476247	T→A	1		V36E (GTA→GAA)	EQW00_02185 →	PTS beta‑glucoside transporter
476412	T→C	1		F91S (TTC→TCC)	EQW00_02185 →	PTS beta‑glucoside transporter
476437	A→G	1		Q99Q (CAA→CAG)	EQW00_02185 →	PTS beta‑glucoside transporter
478538	(TA)4→5		1	intergenic (‑71/‑152)	EQW00_02195 ← / → EQW00_02200	alcohol dehydrogenase/thioredoxin
478926	G→T	1		L79F (TTG→TTT)	EQW00_02200 →	thioredoxin
478929	A→T	1		K80N (AAA→AAT)	EQW00_02200 →	thioredoxin
479161	A→G	1		intergenic (+145/‑23)	EQW00_02200 → / → EQW00_02205	thioredoxin/YitT family protein
495093	C→T	1		intergenic (+9/‑705)	sdaAA → / → EQW00_02290	L‑serine ammonia‑lyase, iron‑sulfur‑dependent, subunit alpha/hypothetical protein
495109	G→A	1		intergenic (+25/‑689)	sdaAA → / → EQW00_02290	L‑serine ammonia‑lyase, iron‑sulfur‑dependent, subunit alpha/hypothetical protein
502511	G→A		1	intergenic (+79/‑122)	EQW00_02325 → / → EQW00_02330	aldehyde dehydrogenase family protein/TM2 domain‑containing protein
502523	G→A		1	intergenic (+91/‑110)	EQW00_02325 → / → EQW00_02330	aldehyde dehydrogenase family protein/TM2 domain‑containing protein
502525	T→A		1	intergenic (+93/‑108)	EQW00_02325 → / → EQW00_02330	aldehyde dehydrogenase family protein/TM2 domain‑containing protein
502534	T→A		1	intergenic (+102/‑99)	EQW00_02325 → / → EQW00_02330	aldehyde dehydrogenase family protein/TM2 domain‑containing protein
502549	3 bp→AAC		1	intergenic (+117/‑82)	EQW00_02325 → / → EQW00_02330	aldehyde dehydrogenase family protein/TM2 domain‑containing protein
502562	Δ370 bp		1		[EQW00_02330]	[EQW00_02330]
547329	G→C	1		intergenic (‑308/‑6)	ppx ← / → EQW00_02520	exopolyphosphatase/SDR family oxidoreductase
553602	A→G	1		*89* (TAA→TGA)	EQW00_02550 →	CPBP family intramembrane metalloprotease
553609	A→G	1		intergenic (+6/‑137)	EQW00_02550 → / → EQW00_02555	CPBP family intramembrane metalloprotease/CPBP family intramembrane metalloprotease
553612	G→T	1		intergenic (+9/‑134)	EQW00_02550 → / → EQW00_02555	CPBP family intramembrane metalloprotease/CPBP family intramembrane metalloprotease
572610	+A		1	intergenic (+307/‑117)	EQW00_02635 → / → EQW00_02640	MFS transporter/2‑dehydropantoate 2‑reductase
595669	Δ1 bp		1	intergenic (+32/‑250)	EQW00_02740 → / → EQW00_02745	DsbA family protein/SRPBCC domain‑containing protein
601807	A→T	1		intergenic (+203/‑235)	EQW00_02770 → / → EQW00_02775	sirohydrochlorin chelatase/NAD(P)/FAD‑dependent oxidoreductase
628904	G→A	1		pseudogene (935/1202 nt)	EQW00_02880 →	copper resistance protein CopC
629290	A→G	1		pseudogene (111/272 nt)	EQW00_02885 →	DUF1775 domain‑containing protein
629293	A→G	1		pseudogene (114/272 nt)	EQW00_02885 →	DUF1775 domain‑containing protein
629305	T→C	1		pseudogene (126/272 nt)	EQW00_02885 →	DUF1775 domain‑containing protein
629312	A→C	1		pseudogene (133/272 nt)	EQW00_02885 →	DUF1775 domain‑containing protein
629314	G→C	1		pseudogene (135/272 nt)	EQW00_02885 →	DUF1775 domain‑containing protein
629317	G→A	1		pseudogene (138/272 nt)	EQW00_02885 →	DUF1775 domain‑containing protein
629320	T→A	1		pseudogene (141/272 nt)	EQW00_02885 →	DUF1775 domain‑containing protein
629342	A→G	1		pseudogene (163/272 nt)	EQW00_02885 →	DUF1775 domain‑containing protein
629642	T→A	1		G56G (GGT→GGA)	EQW00_02890 →	transporter
629660	T→G	1		T62T (ACT→ACG)	EQW00_02890 →	transporter
629672	G→A	1		S66S (TCG→TCA)	EQW00_02890 →	transporter
629687	A→T	1		S71S (TCA→TCT)	EQW00_02890 →	transporter
665228	C→G	1		intergenic (+216/‑9)	EQW00_03065 → / → EQW00_03070	DUF805 domain‑containing protein/hypothetical protein
665236	A→T	1		intergenic (+224/‑1)	EQW00_03065 → / → EQW00_03070	DUF805 domain‑containing protein/hypothetical protein
671281	C→T		1	intergenic (‑357/+109)	EQW00_03105 ← / ← EQW00_03110	hypothetical protein/lysostaphin resistance protein A
671283	G→A		1	intergenic (‑359/+107)	EQW00_03105 ← / ← EQW00_03110	hypothetical protein/lysostaphin resistance protein A
671299	A→G		1	intergenic (‑375/+91)	EQW00_03105 ← / ← EQW00_03110	hypothetical protein/lysostaphin resistance protein A
671316	Δ19 bp		1	intergenic (‑392/+56)	EQW00_03105 ← / ← EQW00_03110	hypothetical protein/lysostaphin resistance protein A
671348	A→G		1	intergenic (‑424/+42)	EQW00_03105 ← / ← EQW00_03110	hypothetical protein/lysostaphin resistance protein A
671362	C→T		1	intergenic (‑438/+28)	EQW00_03105 ← / ← EQW00_03110	hypothetical protein/lysostaphin resistance protein A
671366	G→A		1	intergenic (‑442/+24)	EQW00_03105 ← / ← EQW00_03110	hypothetical protein/lysostaphin resistance protein A
682422	A→C	1		intergenic (+732/+27)	EQW00_03150 → / ← EQW00_03155	IS110 family transposase/MurR/RpiR family transcriptional regulator
682433	+A	1		intergenic (+743/+16)	EQW00_03150 → / ← EQW00_03155	IS110 family transposase/MurR/RpiR family transcriptional regulator
686899	T→A	1		intergenic (+125/‑394)	EQW00_03175 → / → EQW00_03180	hypothetical protein/IS110 family transposase
686902	A→T	1		intergenic (+128/‑391)	EQW00_03175 → / → EQW00_03180	hypothetical protein/IS110 family transposase
686913	2 bp→AA	1		intergenic (+139/‑379)	EQW00_03175 → / → EQW00_03180	hypothetical protein/IS110 family transposase
686916	A→G	1		intergenic (+142/‑377)	EQW00_03175 → / → EQW00_03180	hypothetical protein/IS110 family transposase
686931	A→G	1		intergenic (+157/‑362)	EQW00_03175 → / → EQW00_03180	hypothetical protein/IS110 family transposase
688491	T→C	1		intergenic (+20/+159)	EQW00_03180 → / ← EQW00_03185	IS110 family transposase/hypothetical protein
702157	G→A	1		pseudogene (70/243 nt)	EQW00_03250 →	DUF1641 domain‑containing protein
702160	A→G	1		pseudogene (73/243 nt)	EQW00_03250 →	DUF1641 domain‑containing protein
702162	C→T	1		pseudogene (75/243 nt)	EQW00_03250 →	DUF1641 domain‑containing protein
702180	A→T	1		pseudogene (93/243 nt)	EQW00_03250 →	DUF1641 domain‑containing protein
727417	G→A	1		V238I (GTA→ATA)	EQW00_03390 →	N‑acetyltransferase
727422	T→C	1		Y239Y (TAT→TAC)	EQW00_03390 →	N‑acetyltransferase
727687	G→A	1		A35A (GCC→GCT)	EQW00_03395 ←	formate dehydrogenase
738544	A→G	1		intergenic (‑239/+47)	EQW00_03475 ← / ← EQW00_03480	transposase/MFS transporter
738556	A→T	1		intergenic (‑251/+35)	EQW00_03475 ← / ← EQW00_03480	transposase/MFS transporter
738563	T→C	1		intergenic (‑258/+28)	EQW00_03475 ← / ← EQW00_03480	transposase/MFS transporter
738569	2 bp→AA	1		intergenic (‑264/+21)	EQW00_03475 ← / ← EQW00_03480	transposase/MFS transporter
738575	4 bp→AAAA	1		intergenic (‑270/+13)	EQW00_03475 ← / ← EQW00_03480	transposase/MFS transporter
775111	T→A	1		L237M (TTG→ATG)	EQW00_03725 →	DeoR/GlpR transcriptional regulator
782238	T→A	1		F14L (TTT→TTA)	EQW00_03765 →	alpha/beta hydrolase
821195	G→C	1		S280T (AGT→ACT)	EQW00_03950 →	Cof‑type HAD‑IIB family hydrolase
821216	T→C	1		intergenic (+2/+303)	EQW00_03950 → / ← EQW00_03955	Cof‑type HAD‑IIB family hydrolase/YtxH domain‑containing protein
823654	(TA)3→4		1	intergenic (+120/+141)	EQW00_03960 → / ← EQW00_03965	metallophosphoesterase/cation transporter
835230	(A)6→7		1	intergenic (+69/+82)	EQW00_04035 → / ← EQW00_04040	hypothetical protein/S‑ribosylhomocysteine lyase
867015	C→T	1		A31V (GCG→GTG)	murA →	UDP‑N‑acetylglucosamine 1‑carboxyvinyltransferase
944334	C→T	1		intergenic (+63/+104)	EQW00_04615 → / ← EQW00_04620	phenol‑soluble modulin export ABC transporter permease subunit PmtD/thioredoxin family protein
944349	C→T	1		intergenic (+78/+89)	EQW00_04615 → / ← EQW00_04620	phenol‑soluble modulin export ABC transporter permease subunit PmtD/thioredoxin family protein
944521	T→C	1		pseudogene (373/456 nt)	EQW00_04620 ←	thioredoxin family protein
944531	C→T	1		pseudogene (363/456 nt)	EQW00_04620 ←	thioredoxin family protein
944535	T→C	1		pseudogene (359/456 nt)	EQW00_04620 ←	thioredoxin family protein
944539	C→T	1		pseudogene (355/456 nt)	EQW00_04620 ←	thioredoxin family protein
964127	C→A	1		Q350K (CAA→AAA)	EQW00_04720 →	pectate lyase
964615	+T	1		intergenic (+438/+15)	EQW00_04720 → / ← EQW00_04725	pectate lyase/prephenate dehydratase
964620	Δ1 bp	1		intergenic (+443/+10)	EQW00_04720 → / ← EQW00_04725	pectate lyase/prephenate dehydratase
1002731	T→C	1		intergenic (+56/+81)	EQW00_04905 → / ← yfkAB	acyl‑CoA thioesterase/radical SAM/CxCxxxxC motif protein YfkAB
1002731	2 bp→CT		1	intergenic (+56/+80)	EQW00_04905 → / ← yfkAB	acyl‑CoA thioesterase/radical SAM/CxCxxxxC motif protein YfkAB
1020567	T→G	1		intergenic (+626/‑26)	EQW00_04995 → / → EQW00_05000	peroxide‑responsive transcriptional repressor PerR/16S ribosomal RNA
1022180	G→A	1		intergenic (+35/‑58)	EQW00_05000 → / → EQW00_05005	16S ribosomal RNA/tRNA‑Ile
1022182	G→A	1		intergenic (+37/‑56)	EQW00_05000 → / → EQW00_05005	16S ribosomal RNA/tRNA‑Ile
1022185	G→A	1		intergenic (+40/‑53)	EQW00_05000 → / → EQW00_05005	16S ribosomal RNA/tRNA‑Ile
1033030	A→T	1		intergenic (+40/‑810)	EQW00_05160 → / → queG	amino acid ABC transporter ATP‑binding protein/tRNA epoxyqueuosine(34) reductase QueG
1033033	G→C	1		intergenic (+43/‑807)	EQW00_05160 → / → queG	amino acid ABC transporter ATP‑binding protein/tRNA epoxyqueuosine(34) reductase QueG
1033039	A→G	1		intergenic (+49/‑801)	EQW00_05160 → / → queG	amino acid ABC transporter ATP‑binding protein/tRNA epoxyqueuosine(34) reductase QueG
1033060	C→T	1		intergenic (+70/‑780)	EQW00_05160 → / → queG	amino acid ABC transporter ATP‑binding protein/tRNA epoxyqueuosine(34) reductase QueG
1033095	G→A	1		intergenic (+105/‑745)	EQW00_05160 → / → queG	amino acid ABC transporter ATP‑binding protein/tRNA epoxyqueuosine(34) reductase QueG
1038759	T→A	1		intergenic (+220/+141)	fumC → / ← EQW00_05195	class II fumarate hydratase/RluA family pseudouridine synthase
1038761	G→T	1		intergenic (+222/+139)	fumC → / ← EQW00_05195	class II fumarate hydratase/RluA family pseudouridine synthase
1038764	A→G	1		intergenic (+225/+136)	fumC → / ← EQW00_05195	class II fumarate hydratase/RluA family pseudouridine synthase
1038768	G→T	1		intergenic (+229/+132)	fumC → / ← EQW00_05195	class II fumarate hydratase/RluA family pseudouridine synthase
1038808	A→G	1		intergenic (+269/+92)	fumC → / ← EQW00_05195	class II fumarate hydratase/RluA family pseudouridine synthase
1038819	T→A	1		intergenic (+280/+81)	fumC → / ← EQW00_05195	class II fumarate hydratase/RluA family pseudouridine synthase
1055656	A→G	1		intergenic (+259/+303)	EQW00_05275 → / ← EQW00_05280	CadD family cadmium resistance transporter/signal transduction protein TRAP
1055925	C→T	1		intergenic (+528/+34)	EQW00_05275 → / ← EQW00_05280	CadD family cadmium resistance transporter/signal transduction protein TRAP
1055927	T→A	1		intergenic (+530/+32)	EQW00_05275 → / ← EQW00_05280	CadD family cadmium resistance transporter/signal transduction protein TRAP
1055929	T→A	1		intergenic (+532/+30)	EQW00_05275 → / ← EQW00_05280	CadD family cadmium resistance transporter/signal transduction protein TRAP
1055932	T→G	1		intergenic (+535/+27)	EQW00_05275 → / ← EQW00_05280	CadD family cadmium resistance transporter/signal transduction protein TRAP
1055950	A→T	1		intergenic (+553/+9)	EQW00_05275 → / ← EQW00_05280	CadD family cadmium resistance transporter/signal transduction protein TRAP
1055953	G→A	1		intergenic (+556/+6)	EQW00_05275 → / ← EQW00_05280	CadD family cadmium resistance transporter/signal transduction protein TRAP
1055956	G→T	1		intergenic (+559/+3)	EQW00_05275 → / ← EQW00_05280	CadD family cadmium resistance transporter/signal transduction protein TRAP
1061995	T→G	1		intergenic (+50/‑4)	EQW00_05335 → / → EQW00_05340	tRNA‑Glu/tRNA‑Ser
1077100	2 bp→TT	1		intergenic (+527/+142)	EQW00_05435 → / ← EQW00_05440	aldo/keto reductase/IS110 family transposase
1089763	A→C		1	intergenic (+42/+215)	EQW00_05515 → / ← EQW00_05520	6,7‑dimethyl‑8‑ribityllumazine synthase/proline dehydrogenase
1089803	T→G		1	intergenic (+82/+175)	EQW00_05515 → / ← EQW00_05520	6,7‑dimethyl‑8‑ribityllumazine synthase/proline dehydrogenase
1090038	T→G	1		I314I (ATA→ATC)	EQW00_05520 ←	proline dehydrogenase
1090047	G→A	1		T311T (ACC→ACT)	EQW00_05520 ←	proline dehydrogenase
1090051	2 bp→AA	1		coding (928‑929/1002 nt)	EQW00_05520 ←	proline dehydrogenase
1110630	A→C	1		intergenic (+93/+279)	EQW00_05560 → / ← EQW00_05565	YSIRK signal domain/LPXTG anchor domain surface protein/NAD(P)/FAD‑dependent oxidoreductase
1125728	C→T	1		T829I (ACA→ATA)	EQW00_05630 →	DNA translocase FtsK
1136103	+T		1	intergenic (‑297/‑107)	EQW00_05665 ← / → EQW00_05670	penicillin‑binding protein/tyrosine‑‑tRNA ligase
1136139	Δ4 bp		1	intergenic (‑333/‑68)	EQW00_05665 ← / → EQW00_05670	penicillin‑binding protein/tyrosine‑‑tRNA ligase
1136140	Δ3 bp	1	Δ	intergenic (‑334/‑68)	EQW00_05665 ← / → EQW00_05670	penicillin‑binding protein/tyrosine‑‑tRNA ligase
1136179	Δ1 bp		1	intergenic (‑373/‑31)	EQW00_05665 ← / → EQW00_05670	penicillin‑binding protein/tyrosine‑‑tRNA ligase
1136183	Δ1 bp	1		intergenic (‑377/‑27)	EQW00_05665 ← / → EQW00_05670	penicillin‑binding protein/tyrosine‑‑tRNA ligase
1136194	Δ1 bp		1	intergenic (‑388/‑16)	EQW00_05665 ← / → EQW00_05670	penicillin‑binding protein/tyrosine‑‑tRNA ligase
1156942	G→A	1		D409N (GAT→AAT)	EQW00_05760 →	acetate kinase
1156959	C→T	1		I414I (ATC→ATT)	EQW00_05760 →	acetate kinase
1174343	A→G		?	intergenic (+220/+161)	pyk → / ← EQW00_05830	pyruvate kinase/amino acid permease
1174476	G→T	1		intergenic (+353/+28)	pyk → / ← EQW00_05830	pyruvate kinase/amino acid permease
1178643	T→C	1		intergenic (+1/‑315)	EQW00_05840 → / → EQW00_05845	NADP‑dependent isocitrate dehydrogenase/response regulator transcription factor
1178648	(T)6→5	1		intergenic (+6/‑310)	EQW00_05840 → / → EQW00_05845	NADP‑dependent isocitrate dehydrogenase/response regulator transcription factor
1178842	G→A	1		intergenic (+200/‑116)	EQW00_05840 → / → EQW00_05845	NADP‑dependent isocitrate dehydrogenase/response regulator transcription factor
1178846	A→C	1		intergenic (+204/‑112)	EQW00_05840 → / → EQW00_05845	NADP‑dependent isocitrate dehydrogenase/response regulator transcription factor
1178854	T→A	1		intergenic (+212/‑104)	EQW00_05840 → / → EQW00_05845	NADP‑dependent isocitrate dehydrogenase/response regulator transcription factor
1186140	T→C	1		intergenic (+335/‑20)	EQW00_05865 → / → EQW00_05870	dephospho‑CoA kinase/transposase
1208636	A→G	1		intergenic (+95/‑254)	EQW00_05975 → / → EQW00_05980	glutamate‑1‑semialdehyde 2,1‑aminomutase/AbrB family transcriptional regulator
1208639	A→G	1		intergenic (+98/‑251)	EQW00_05975 → / → EQW00_05980	glutamate‑1‑semialdehyde 2,1‑aminomutase/AbrB family transcriptional regulator
1208849	1 bp→TA	1		intergenic (+308/‑41)	EQW00_05975 → / → EQW00_05980	glutamate‑1‑semialdehyde 2,1‑aminomutase/AbrB family transcriptional regulator
1208857	G→T	1		intergenic (+316/‑33)	EQW00_05975 → / → EQW00_05980	glutamate‑1‑semialdehyde 2,1‑aminomutase/AbrB family transcriptional regulator
1208858	+C	1		intergenic (+317/‑32)	EQW00_05975 → / → EQW00_05980	glutamate‑1‑semialdehyde 2,1‑aminomutase/AbrB family transcriptional regulator
1208895	G→T	1		K2N (AAG→AAT)	EQW00_05980 →	AbrB family transcriptional regulator
1208935	A→T	1		I16F (ATT→TTT)	EQW00_05980 →	AbrB family transcriptional regulator
1208949	G→A	1		L20L (CTG→CTA)	EQW00_05980 →	AbrB family transcriptional regulator
1209979	A→T		1	intergenic (+22/+145)	EQW00_05980 → / ← EQW00_05985	AbrB family transcriptional regulator/DNA‑3‑methyladenine glycosylase I
1217626	C→T	1		intergenic (+5/‑393)	EQW00_06020 → / → mreC	hypothetical protein/rod shape‑determining protein MreC
1217631	A→G	1		intergenic (+10/‑388)	EQW00_06020 → / → mreC	hypothetical protein/rod shape‑determining protein MreC
1217799	T→C	1		intergenic (+178/‑220)	EQW00_06020 → / → mreC	hypothetical protein/rod shape‑determining protein MreC
1217811	T→C	1		intergenic (+190/‑208)	EQW00_06020 → / → mreC	hypothetical protein/rod shape‑determining protein MreC
1217813	A→G	1		intergenic (+192/‑206)	EQW00_06020 → / → mreC	hypothetical protein/rod shape‑determining protein MreC
1217818	T→A	1		intergenic (+197/‑201)	EQW00_06020 → / → mreC	hypothetical protein/rod shape‑determining protein MreC
1259138	G→C	1		intergenic (+12/‑286)	greA → / → tnpA	transcription elongation factor GreA/IS200/IS605 family transposase
1259892	(A)7→6	1		coding (469/483 nt)	tnpA →	IS200/IS605 family transposase
1259903	(A)7→6	1		coding (480/483 nt)	tnpA →	IS200/IS605 family transposase
1260156	+TT	1		intergenic (+250/‑270)	tnpA → / → pxpB	IS200/IS605 family transposase/5‑oxoprolinase subunit PxpB
1260172	G→A	1		intergenic (+266/‑254)	tnpA → / → pxpB	IS200/IS605 family transposase/5‑oxoprolinase subunit PxpB
1295743	Δ12 bp		1	intergenic (+10/+109)	recO → / ← EQW00_06425	DNA repair protein RecO/glycine‑‑tRNA ligase
1295743	21 bp→AG	1		intergenic (+10/+100)	recO → / ← EQW00_06425	DNA repair protein RecO/glycine‑‑tRNA ligase
1295758	Δ7 bp		1	intergenic (+25/+99)	recO → / ← EQW00_06425	DNA repair protein RecO/glycine‑‑tRNA ligase
1295777	Δ1 bp		1	intergenic (+44/+86)	recO → / ← EQW00_06425	DNA repair protein RecO/glycine‑‑tRNA ligase
1308540	T→C	1		Y17Y (TAT→TAC)	EQW00_06480 →	transcriptional repressor
1325516	C→T	1		intergenic (+156/‑252)	EQW00_06585 → / → EQW00_06590	glycine dehydrogenase subunit 2/IS5/IS1182 family transposase
1325519	T→A	1		intergenic (+159/‑249)	EQW00_06585 → / → EQW00_06590	glycine dehydrogenase subunit 2/IS5/IS1182 family transposase
1325531	G→C	1		intergenic (+171/‑237)	EQW00_06585 → / → EQW00_06590	glycine dehydrogenase subunit 2/IS5/IS1182 family transposase
1325537	A→T	1		intergenic (+177/‑231)	EQW00_06585 → / → EQW00_06590	glycine dehydrogenase subunit 2/IS5/IS1182 family transposase
1325539	A→T	1		intergenic (+179/‑229)	EQW00_06585 → / → EQW00_06590	glycine dehydrogenase subunit 2/IS5/IS1182 family transposase
1325544	A→G	1		intergenic (+184/‑224)	EQW00_06585 → / → EQW00_06590	glycine dehydrogenase subunit 2/IS5/IS1182 family transposase
1326072	A→T	1		pseudogene (305/343 nt)	EQW00_06590 →	IS5/IS1182 family transposase
1326099	2 bp→AA	1		pseudogene (332‑333/343 nt)	EQW00_06590 →	IS5/IS1182 family transposase
1326102	C→T	1		pseudogene (335/343 nt)	EQW00_06590 →	IS5/IS1182 family transposase
1326109	G→A	1		pseudogene (342/343 nt)	EQW00_06590 →	IS5/IS1182 family transposase
1326112	A→T	1		intergenic (+2/+97)	EQW00_06590 → / ← EQW00_06595	IS5/IS1182 family transposase/rhodanese‑like domain‑containing protein
1326114	G→A	1		intergenic (+4/+95)	EQW00_06590 → / ← EQW00_06595	IS5/IS1182 family transposase/rhodanese‑like domain‑containing protein
1353689	T→G	1		S546A (TCA→GCA)	EQW00_06730 →	alpha‑glucosidase
1353714	A→G	1		intergenic (+5/+258)	EQW00_06730 → / ← EQW00_06735	alpha‑glucosidase/AraC family transcriptional regulator
1353719	G→A	1		intergenic (+10/+253)	EQW00_06730 → / ← EQW00_06735	alpha‑glucosidase/AraC family transcriptional regulator
1353917	A→G	1		intergenic (+208/+55)	EQW00_06730 → / ← EQW00_06735	alpha‑glucosidase/AraC family transcriptional regulator
1353923	G→A	1		intergenic (+214/+49)	EQW00_06730 → / ← EQW00_06735	alpha‑glucosidase/AraC family transcriptional regulator
1378076	G→A		1	G208S (GGT→AGT)	rpsA →	30S ribosomal protein S1
1429877	A→T	1		T5236T (ACA→ACT)	ebh →	hyperosmolarity resistance protein Ebh
1429880	C→T	1		N5237N (AAC→AAT)	ebh →	hyperosmolarity resistance protein Ebh
1429890	A→G	1		T5241A (ACA→GCT)	ebh →	hyperosmolarity resistance protein Ebh
1429892	A→T	1		T5241A (ACA→GCT)	ebh →	hyperosmolarity resistance protein Ebh
1429907	C→T	1		A5246A (GCC→GCT)	ebh →	hyperosmolarity resistance protein Ebh
1465096	C→T	1		L352F (CTT→TTT)	EQW00_07155 →	MATE family efflux transporter
1482294	G→A	1		intergenic (+86/‑273)	EQW00_07245 → / → EQW00_07250	cold‑shock protein/CPBP family intramembrane metalloprotease
1482301	G→A	1		intergenic (+93/‑266)	EQW00_07245 → / → EQW00_07250	cold‑shock protein/CPBP family intramembrane metalloprotease
1482325	(T)7→6	1		intergenic (+117/‑242)	EQW00_07245 → / → EQW00_07250	cold‑shock protein/CPBP family intramembrane metalloprotease
1482328	C→G	1		intergenic (+120/‑239)	EQW00_07245 → / → EQW00_07250	cold‑shock protein/CPBP family intramembrane metalloprotease
1482348	G→C	1		intergenic (+140/‑219)	EQW00_07245 → / → EQW00_07250	cold‑shock protein/CPBP family intramembrane metalloprotease
1482363	(T)5→7	1		intergenic (+155/‑204)	EQW00_07245 → / → EQW00_07250	cold‑shock protein/CPBP family intramembrane metalloprotease
1482376	C→T	1		intergenic (+168/‑191)	EQW00_07245 → / → EQW00_07250	cold‑shock protein/CPBP family intramembrane metalloprotease
1482383	C→A	1		intergenic (+175/‑184)	EQW00_07245 → / → EQW00_07250	cold‑shock protein/CPBP family intramembrane metalloprotease
1482397	G→A	1		intergenic (+189/‑170)	EQW00_07245 → / → EQW00_07250	cold‑shock protein/CPBP family intramembrane metalloprotease
1482411	C→T	1		intergenic (+203/‑156)	EQW00_07245 → / → EQW00_07250	cold‑shock protein/CPBP family intramembrane metalloprotease
1482414	G→A	1		intergenic (+206/‑153)	EQW00_07245 → / → EQW00_07250	cold‑shock protein/CPBP family intramembrane metalloprotease
1482421	+A	1		intergenic (+213/‑146)	EQW00_07245 → / → EQW00_07250	cold‑shock protein/CPBP family intramembrane metalloprotease
1482424	T→A	1		intergenic (+216/‑143)	EQW00_07245 → / → EQW00_07250	cold‑shock protein/CPBP family intramembrane metalloprotease
1482429	T→A	1		intergenic (+221/‑138)	EQW00_07245 → / → EQW00_07250	cold‑shock protein/CPBP family intramembrane metalloprotease
1482431	G→T	1		intergenic (+223/‑136)	EQW00_07245 → / → EQW00_07250	cold‑shock protein/CPBP family intramembrane metalloprotease
1482440	A→T	1		intergenic (+232/‑127)	EQW00_07245 → / → EQW00_07250	cold‑shock protein/CPBP family intramembrane metalloprotease
1482442	G→T	1		intergenic (+234/‑125)	EQW00_07245 → / → EQW00_07250	cold‑shock protein/CPBP family intramembrane metalloprotease
1482446	A→G	1		intergenic (+238/‑121)	EQW00_07245 → / → EQW00_07250	cold‑shock protein/CPBP family intramembrane metalloprotease
1482458	T→A	1		intergenic (+250/‑109)	EQW00_07245 → / → EQW00_07250	cold‑shock protein/CPBP family intramembrane metalloprotease
1482462	2 bp→GT	1		intergenic (+254/‑104)	EQW00_07245 → / → EQW00_07250	cold‑shock protein/CPBP family intramembrane metalloprotease
1482465	Δ1 bp	1		intergenic (+257/‑102)	EQW00_07245 → / → EQW00_07250	cold‑shock protein/CPBP family intramembrane metalloprotease
1482477	2 bp→A	1		intergenic (+269/‑89)	EQW00_07245 → / → EQW00_07250	cold‑shock protein/CPBP family intramembrane metalloprotease
1482481	G→A	1		intergenic (+273/‑86)	EQW00_07245 → / → EQW00_07250	cold‑shock protein/CPBP family intramembrane metalloprotease
1482486	C→T	1		intergenic (+278/‑81)	EQW00_07245 → / → EQW00_07250	cold‑shock protein/CPBP family intramembrane metalloprotease
1482490	G→A	1		intergenic (+282/‑77)	EQW00_07245 → / → EQW00_07250	cold‑shock protein/CPBP family intramembrane metalloprotease
1482585	G→A	1		pseudogene (19/581 nt)	EQW00_07250 →	CPBP family intramembrane metalloprotease
1482616	2358 bp→ATC	1	?		[EQW00_07250]–[EQW00_07265]	[EQW00_07250], EQW00_07255, EQW00_07260, [EQW00_07265]
1484991	C→T	1		Y190Y (TAC→TAT)	EQW00_07265 →	ABC transporter permease
1508233	A→T	1		intergenic (+141/+90)	EQW00_07370 → / ← EQW00_07375	ABC transporter ATP‑binding protein/HAD‑IIB family hydrolase
1521875	+A		1	intergenic (+57/+15)	EQW00_07435 → / ← EQW00_07440	prephenate dehydrogenase/Y‑family DNA polymerase
1530919	T→G	1		intergenic (‑76/+119)	EQW00_07475 ← / ← EQW00_07480	transcription antiterminator/alanine:cation symporter family protein
1572587	T→C		1	L38L (TTA→TTG)	EQW00_07660 ←	ABC transporter permease
1607268	(TTCTTT)3→2		1	coding (523‑528/1560 nt)	rny ←	ribonuclease Y
1663309	2 bp→TC	1		intergenic (+19/+510)	EQW00_08040 → / ← EQW00_08045	hypothetical protein/50S ribosomal protein L19
1663317	C→A	1		intergenic (+27/+503)	EQW00_08040 → / ← EQW00_08045	hypothetical protein/50S ribosomal protein L19
1663321	+G	1		intergenic (+31/+499)	EQW00_08040 → / ← EQW00_08045	hypothetical protein/50S ribosomal protein L19
1663328	Δ353 bp	1	?	intergenic (+38/+140)	EQW00_08040 → / ← EQW00_08045	hypothetical protein/50S ribosomal protein L19
1674028	2 bp→CA		?	intergenic (‑128/+98)	EQW00_08090 ← / ← fabG	acyl carrier protein/3‑oxoacyl‑[acyl‑carrier‑protein] reductase
1721358	+ATAC	1		intergenic (‑410/+7)	pgeF ← / ← ftsZ	peptidoglycan editing factor PgeF/cell division protein FtsZ
1733310	(A)6→5	1		coding (547/1614 nt)	bshC ←	bacillithiol biosynthesis cysteine‑adding enzyme BshC
1757249	A→G	1		D388G (GAC→GGC)	EQW00_08490 →	YSIRK‑type signal peptide‑containing protein
1757253	A→T	1		T389T (ACA→ACT)	EQW00_08490 →	YSIRK‑type signal peptide‑containing protein
1757270	2 bp→AC	1		coding (1184‑1185/2484 nt)	EQW00_08490 →	YSIRK‑type signal peptide‑containing protein
1757277	G→A	1		Q397Q (CAG→CAA)	EQW00_08490 →	YSIRK‑type signal peptide‑containing protein
1757280	T→A	1		T398T (ACT→ACA)	EQW00_08490 →	YSIRK‑type signal peptide‑containing protein
1757283	T→A	1		A399A (GCT→GCA)	EQW00_08490 →	YSIRK‑type signal peptide‑containing protein
1757568	G→A	1		T494T (ACG→ACA)	EQW00_08490 →	YSIRK‑type signal peptide‑containing protein
1757580	T→A	1		T498T (ACT→ACA)	EQW00_08490 →	YSIRK‑type signal peptide‑containing protein
1757596	A→G	1		N504D (AAT→GAT)	EQW00_08490 →	YSIRK‑type signal peptide‑containing protein
1757605	G→A	1		A507T (GCT→ACT)	EQW00_08490 →	YSIRK‑type signal peptide‑containing protein
1757607	2 bp→GC	1		coding (1521‑1522/2484 nt)	EQW00_08490 →	YSIRK‑type signal peptide‑containing protein
1757631	T→C	1		N515N (AAT→AAC)	EQW00_08490 →	YSIRK‑type signal peptide‑containing protein
1757661	T→A	1		G525G (GGT→GGA)	EQW00_08490 →	YSIRK‑type signal peptide‑containing protein
1757676	C→T	1	?	A530A (GCC→GCT)	EQW00_08490 →	YSIRK‑type signal peptide‑containing protein
1757734	+A	1		coding (1648/2484 nt)	EQW00_08490 →	YSIRK‑type signal peptide‑containing protein
1757737	Δ1 bp	1		coding (1651/2484 nt)	EQW00_08490 →	YSIRK‑type signal peptide‑containing protein
1757742	G→A	1		Q552Q (CAG→CAA)	EQW00_08490 →	YSIRK‑type signal peptide‑containing protein
1757745	T→A	1		T553T (ACT→ACA)	EQW00_08490 →	YSIRK‑type signal peptide‑containing protein
1757748	T→A	1		A554A (GCT→GCA)	EQW00_08490 →	YSIRK‑type signal peptide‑containing protein
1757757	T→A	1		T557T (ACT→ACA)	EQW00_08490 →	YSIRK‑type signal peptide‑containing protein
1757760	A→G	1		Q558Q (CAA→CAG)	EQW00_08490 →	YSIRK‑type signal peptide‑containing protein
1757768	C→A	1		T561N (ACT→AAT)	EQW00_08490 →	YSIRK‑type signal peptide‑containing protein
1757782	G→A	1		A566T (GCT→ACT)	EQW00_08490 →	YSIRK‑type signal peptide‑containing protein
1757784	2 bp→GC	1		coding (1698‑1699/2484 nt)	EQW00_08490 →	YSIRK‑type signal peptide‑containing protein
1757793	T→C	1		G569G (GGT→GGC)	EQW00_08490 →	YSIRK‑type signal peptide‑containing protein
1757808	T→C	1		N574N (AAT→AAC)	EQW00_08490 →	YSIRK‑type signal peptide‑containing protein
1757961	G→T	1		G625G (GGG→GGT)	EQW00_08490 →	YSIRK‑type signal peptide‑containing protein
1758018	G→A	1		T644T (ACG→ACA)	EQW00_08490 →	YSIRK‑type signal peptide‑containing protein
1758018	2 bp→AG		1	coding (1932‑1933/2484 nt)	EQW00_08490 →	YSIRK‑type signal peptide‑containing protein
1758150	T→C	1		G688G (GGT→GGC)	EQW00_08490 →	YSIRK‑type signal peptide‑containing protein
1758179	A→C	1		N698T (AAT→ACT)	EQW00_08490 →	YSIRK‑type signal peptide‑containing protein
1758306	A→G	1		Q740Q (CAA→CAG)	EQW00_08490 →	YSIRK‑type signal peptide‑containing protein
1758314	C→A	1		T743N (ACT→AAT)	EQW00_08490 →	YSIRK‑type signal peptide‑containing protein
1764439	A→G	1		intergenic (+27/+488)	EQW00_08540 → / ← EQW00_08545	glycerophosphodiester phosphodiesterase/YlbF family regulator
1764442	T→C	1		intergenic (+30/+485)	EQW00_08540 → / ← EQW00_08545	glycerophosphodiester phosphodiesterase/YlbF family regulator
1764445	G→T	1		intergenic (+33/+482)	EQW00_08540 → / ← EQW00_08545	glycerophosphodiester phosphodiesterase/YlbF family regulator
1764458	A→C	1		intergenic (+46/+469)	EQW00_08540 → / ← EQW00_08545	glycerophosphodiester phosphodiesterase/YlbF family regulator
1764477	A→G	1		intergenic (+65/+450)	EQW00_08540 → / ← EQW00_08545	glycerophosphodiester phosphodiesterase/YlbF family regulator
1764479	C→A	1		intergenic (+67/+448)	EQW00_08540 → / ← EQW00_08545	glycerophosphodiester phosphodiesterase/YlbF family regulator
1764498	G→A	1		intergenic (+86/+429)	EQW00_08540 → / ← EQW00_08545	glycerophosphodiester phosphodiesterase/YlbF family regulator
1764501	+C	1		intergenic (+89/+426)	EQW00_08540 → / ← EQW00_08545	glycerophosphodiester phosphodiesterase/YlbF family regulator
1764504	Δ1 bp	1		intergenic (+92/+423)	EQW00_08540 → / ← EQW00_08545	glycerophosphodiester phosphodiesterase/YlbF family regulator
1764520	G→A	1		intergenic (+108/+407)	EQW00_08540 → / ← EQW00_08545	glycerophosphodiester phosphodiesterase/YlbF family regulator
1764533	C→T	1		intergenic (+121/+394)	EQW00_08540 → / ← EQW00_08545	glycerophosphodiester phosphodiesterase/YlbF family regulator
1764535	T→C	1		intergenic (+123/+392)	EQW00_08540 → / ← EQW00_08545	glycerophosphodiester phosphodiesterase/YlbF family regulator
1764546	A→T	1		intergenic (+134/+381)	EQW00_08540 → / ← EQW00_08545	glycerophosphodiester phosphodiesterase/YlbF family regulator
1764600	A→T	1		intergenic (+188/+327)	EQW00_08540 → / ← EQW00_08545	glycerophosphodiester phosphodiesterase/YlbF family regulator
1764618	3 bp→AGA	1		intergenic (+206/+307)	EQW00_08540 → / ← EQW00_08545	glycerophosphodiester phosphodiesterase/YlbF family regulator
1764625	T→C	1		intergenic (+213/+302)	EQW00_08540 → / ← EQW00_08545	glycerophosphodiester phosphodiesterase/YlbF family regulator
1764628	A→G	1		intergenic (+216/+299)	EQW00_08540 → / ← EQW00_08545	glycerophosphodiester phosphodiesterase/YlbF family regulator
1764632	Δ1 bp	1		intergenic (+220/+295)	EQW00_08540 → / ← EQW00_08545	glycerophosphodiester phosphodiesterase/YlbF family regulator
1764644	A→G	1		intergenic (+232/+283)	EQW00_08540 → / ← EQW00_08545	glycerophosphodiester phosphodiesterase/YlbF family regulator
1764646	T→G	1		intergenic (+234/+281)	EQW00_08540 → / ← EQW00_08545	glycerophosphodiester phosphodiesterase/YlbF family regulator
1764657	G→A	1		intergenic (+245/+270)	EQW00_08540 → / ← EQW00_08545	glycerophosphodiester phosphodiesterase/YlbF family regulator
1764661	G→A	1		intergenic (+249/+266)	EQW00_08540 → / ← EQW00_08545	glycerophosphodiester phosphodiesterase/YlbF family regulator
1764676	G→A	1		intergenic (+264/+251)	EQW00_08540 → / ← EQW00_08545	glycerophosphodiester phosphodiesterase/YlbF family regulator
1764690	C→A	1		intergenic (+278/+237)	EQW00_08540 → / ← EQW00_08545	glycerophosphodiester phosphodiesterase/YlbF family regulator
1764695	T→G	1		intergenic (+283/+232)	EQW00_08540 → / ← EQW00_08545	glycerophosphodiester phosphodiesterase/YlbF family regulator
1764704	G→A	1		intergenic (+292/+223)	EQW00_08540 → / ← EQW00_08545	glycerophosphodiester phosphodiesterase/YlbF family regulator
1776110	C→T	1		C35C (TGC→TGT)	EQW00_08590 →	DUF2197 domain‑containing protein
1777112	T→C	1		intergenic (‑263/+118)	EQW00_08595 ← / ← EQW00_08600	transposase/IS110 family transposase
1777116	G→C	1		intergenic (‑267/+114)	EQW00_08595 ← / ← EQW00_08600	transposase/IS110 family transposase
1777120	T→G	1		intergenic (‑271/+110)	EQW00_08595 ← / ← EQW00_08600	transposase/IS110 family transposase
1777160	T→C	1		intergenic (‑311/+70)	EQW00_08595 ← / ← EQW00_08600	transposase/IS110 family transposase
1778748	G→A	1		A599A (GCC→GCT)	typA ←	translational GTPase TypA
1791668	+ATA		1	intergenic (‑175/+127)	EQW00_08665 ← / ← lpdA	UPF0223 family protein/dihydrolipoyl dehydrogenase
1800904	A→C	1		intergenic (+310/+672)	EQW00_08705 → / ← EQW00_08710	ribonuclease J/TrkA family potassium uptake protein
1800915	A→T	1		intergenic (+321/+661)	EQW00_08705 → / ← EQW00_08710	ribonuclease J/TrkA family potassium uptake protein
1800917	A→G	1		intergenic (+323/+659)	EQW00_08705 → / ← EQW00_08710	ribonuclease J/TrkA family potassium uptake protein
1800924	C→T	1		intergenic (+330/+652)	EQW00_08705 → / ← EQW00_08710	ribonuclease J/TrkA family potassium uptake protein
1800933	+A	1		intergenic (+339/+643)	EQW00_08705 → / ← EQW00_08710	ribonuclease J/TrkA family potassium uptake protein
1801063	A→G		?	intergenic (+469/+513)	EQW00_08705 → / ← EQW00_08710	ribonuclease J/TrkA family potassium uptake protein
1801065	A→G		?	intergenic (+471/+511)	EQW00_08705 → / ← EQW00_08710	ribonuclease J/TrkA family potassium uptake protein
1801078	A→T		?	intergenic (+484/+498)	EQW00_08705 → / ← EQW00_08710	ribonuclease J/TrkA family potassium uptake protein
1801086	T→G		?	intergenic (+492/+490)	EQW00_08705 → / ← EQW00_08710	ribonuclease J/TrkA family potassium uptake protein
1801168	A→G	1		intergenic (+574/+408)	EQW00_08705 → / ← EQW00_08710	ribonuclease J/TrkA family potassium uptake protein
1801176	A→G	1		intergenic (+582/+400)	EQW00_08705 → / ← EQW00_08710	ribonuclease J/TrkA family potassium uptake protein
1801183	A→G	1		intergenic (+589/+393)	EQW00_08705 → / ← EQW00_08710	ribonuclease J/TrkA family potassium uptake protein
1801203	G→A	1		intergenic (+609/+373)	EQW00_08705 → / ← EQW00_08710	ribonuclease J/TrkA family potassium uptake protein
1801205	C→T	1		intergenic (+611/+371)	EQW00_08705 → / ← EQW00_08710	ribonuclease J/TrkA family potassium uptake protein
1801211	T→A	1		intergenic (+617/+365)	EQW00_08705 → / ← EQW00_08710	ribonuclease J/TrkA family potassium uptake protein
1801213	T→A	1		intergenic (+619/+363)	EQW00_08705 → / ← EQW00_08710	ribonuclease J/TrkA family potassium uptake protein
1801221	A→T	1		intergenic (+627/+355)	EQW00_08705 → / ← EQW00_08710	ribonuclease J/TrkA family potassium uptake protein
1801264	T→C	1		intergenic (+670/+312)	EQW00_08705 → / ← EQW00_08710	ribonuclease J/TrkA family potassium uptake protein
1801288	Δ1 bp	1		intergenic (+694/+288)	EQW00_08705 → / ← EQW00_08710	ribonuclease J/TrkA family potassium uptake protein
1801291	A→G	1		intergenic (+697/+285)	EQW00_08705 → / ← EQW00_08710	ribonuclease J/TrkA family potassium uptake protein
1801308	T→A	1		intergenic (+714/+268)	EQW00_08705 → / ← EQW00_08710	ribonuclease J/TrkA family potassium uptake protein
1801332	(T)5→3	1		intergenic (+738/+243)	EQW00_08705 → / ← EQW00_08710	ribonuclease J/TrkA family potassium uptake protein
1801337	Δ4 bp	1		intergenic (+743/+236)	EQW00_08705 → / ← EQW00_08710	ribonuclease J/TrkA family potassium uptake protein
1801343	Δ1 bp	1		intergenic (+749/+233)	EQW00_08705 → / ← EQW00_08710	ribonuclease J/TrkA family potassium uptake protein
1801346	Δ7 bp	1		intergenic (+752/+224)	EQW00_08705 → / ← EQW00_08710	ribonuclease J/TrkA family potassium uptake protein
1801366	Δ1 bp	1		intergenic (+772/+210)	EQW00_08705 → / ← EQW00_08710	ribonuclease J/TrkA family potassium uptake protein
1801375	T→A	1		intergenic (+781/+201)	EQW00_08705 → / ← EQW00_08710	ribonuclease J/TrkA family potassium uptake protein
1801396	G→A	1		intergenic (+802/+180)	EQW00_08705 → / ← EQW00_08710	ribonuclease J/TrkA family potassium uptake protein
1801403	C→T	1		intergenic (+809/+173)	EQW00_08705 → / ← EQW00_08710	ribonuclease J/TrkA family potassium uptake protein
1801409	T→C	1		intergenic (+815/+167)	EQW00_08705 → / ← EQW00_08710	ribonuclease J/TrkA family potassium uptake protein
1801446	A→T	1		intergenic (+852/+130)	EQW00_08705 → / ← EQW00_08710	ribonuclease J/TrkA family potassium uptake protein
1812813	A→T		1	L181L (CTT→TTA)	EQW00_08760 ←	oleate hydratase
1812815	G→A		1	L181L (CTT→TTA)	EQW00_08760 ←	oleate hydratase
1812837	G→A		1	D173D (GAC→GAT)	EQW00_08760 ←	oleate hydratase
1812841	3 bp→TCA		1	coding (513‑515/1776 nt)	EQW00_08760 ←	oleate hydratase
1812845	2 bp→TG		1	coding (510‑511/1776 nt)	EQW00_08760 ←	oleate hydratase
1812849	G→A		1	V169V (GTC→GTT)	EQW00_08760 ←	oleate hydratase
1812852	A→T		1	D168E (GAT→GAA)	EQW00_08760 ←	oleate hydratase
1812855	A→G		1	T167T (ACT→ACC)	EQW00_08760 ←	oleate hydratase
1812857	2 bp→AA		1	coding (498‑499/1776 nt)	EQW00_08760 ←	oleate hydratase
1812870	G→T		1	D162E (GAC→GAA)	EQW00_08760 ←	oleate hydratase
1812888	2 bp→TT		1	coding (467‑468/1776 nt)	EQW00_08760 ←	oleate hydratase
1812893	A→T		1	L155M (TTG→ATG)	EQW00_08760 ←	oleate hydratase
1812901	T→C		1	N152S (AAT→AGT)	EQW00_08760 ←	oleate hydratase
1812918	T→A		1	A146A (GCA→GCT)	EQW00_08760 ←	oleate hydratase
1812927	T→A		1	T143S (ACA→TCT)	EQW00_08760 ←	oleate hydratase
1812929	T→A		1	T143S (ACA→TCT)	EQW00_08760 ←	oleate hydratase
1812942	A→G		1	G138G (GGT→GGC)	EQW00_08760 ←	oleate hydratase
1812966	T→A		1	G130G (GGA→GGT)	EQW00_08760 ←	oleate hydratase
1812972	T→A		1	E128N (GAA→AAT)	EQW00_08760 ←	oleate hydratase
1812974	C→T		1	E128N (GAA→AAT)	EQW00_08760 ←	oleate hydratase
1812978	C→G		1	A126A (GCG→GCC)	EQW00_08760 ←	oleate hydratase
1812984	A→G		1	C124C (TGT→TGC)	EQW00_08760 ←	oleate hydratase
1812996	A→G		1	N120N (AAT→AAC)	EQW00_08760 ←	oleate hydratase
1813002	G→A		1	D118D (GAC→GAT)	EQW00_08760 ←	oleate hydratase
1813008	T→C		1	K116K (AAA→AAG)	EQW00_08760 ←	oleate hydratase
1813014	T→C		1	L114L (TTA→TTG)	EQW00_08760 ←	oleate hydratase
1813026	C→T		1	E110E (GAG→GAA)	EQW00_08760 ←	oleate hydratase
1813038	A→G		1	S106S (TCT→TCC)	EQW00_08760 ←	oleate hydratase
1813041	A→T		1	A105A (GCT→GCA)	EQW00_08760 ←	oleate hydratase
1813046	T→C		1	N104D (AAT→GAT)	EQW00_08760 ←	oleate hydratase
1813049	T→G		1	T103P (ACT→CCT)	EQW00_08760 ←	oleate hydratase
1813053	C→T		1	E101E (GAG→GAA)	EQW00_08760 ←	oleate hydratase
1813056	A→T		1	L100L (CTT→TTA)	EQW00_08760 ←	oleate hydratase
1813058	G→A		1	L100L (CTT→TTA)	EQW00_08760 ←	oleate hydratase
1839933	C→G	1		Q8E (CAA→GAA)	EQW00_08885 →	GNAT family N‑acetyltransferase
1839937	C→G	1		T9R (ACG→AGG)	EQW00_08885 →	GNAT family N‑acetyltransferase
1839947	T→G	1		D12E (GAT→GAG)	EQW00_08885 →	GNAT family N‑acetyltransferase
1856974	+49 bp		1	intergenic (‑25/+188)	EQW00_08975 ← / ← EQW00_08980	stearoyl‑CoA 9‑desaturase/recombinase
1866696	G→A	1		G151G (GGC→GGT)	EQW00_09050 ←	serine protease
1866701	G→A	1		L150L (CTA→TTA)	EQW00_09050 ←	serine protease
1866705	A→G	1		S148S (TCT→TCC)	EQW00_09050 ←	serine protease
1866708	T→G	1		E147D (GAA→GAC)	EQW00_09050 ←	serine protease
1866753	+GTA	1		coding (396/1758 nt)	EQW00_09050 ←	serine protease
1866755	C→T	1		D132N (GAT→AAT)	EQW00_09050 ←	serine protease
1866761	2 bp→GC	1		coding (387‑388/1758 nt)	EQW00_09050 ←	serine protease
1866778	T→C	1	?	N124S (AAT→AGT)	EQW00_09050 ←	serine protease
1866792	A→C	1	?	T119T (ACT→ACG)	EQW00_09050 ←	serine protease
1866801	A→G	1	?	D116D (GAT→GAC)	EQW00_09050 ←	serine protease
1866808	G→A	1		S114L (TCA→TTA)	EQW00_09050 ←	serine protease
1866816	C→A	1		V111V (GTG→GTT)	EQW00_09050 ←	serine protease
1866827	G→A	1		L108L (CTA→TTA)	EQW00_09050 ←	serine protease
1866861	A→T	1		S96S (TCT→TCA)	EQW00_09050 ←	serine protease
1866868	T→C	1		N94S (AAT→AGT)	EQW00_09050 ←	serine protease
1866885	Δ15 bp	1		coding (250‑264/1758 nt)	EQW00_09050 ←	serine protease
1866936	T→C	1		E71E (GAA→GAG)	EQW00_09050 ←	serine protease
1866942	T→A	1		T69T (ACA→ACT)	EQW00_09050 ←	serine protease
1866948	C→T	1		K67K (AAG→AAA)	EQW00_09050 ←	serine protease
1866951	C→T	1		E66E (GAG→GAA)	EQW00_09050 ←	serine protease
1878987	C→A		1	intergenic (‑203/+19)	fabI ← / ← tnpA	enoyl‑[acyl‑carrier‑protein] reductase FabI/IS200/IS605 family transposase
1879258	C→A	1		V40V (GTG→GTT)	tnpA ←	IS200/IS605 family transposase
1879288	T→A	1		I30I (ATA→ATT)	tnpA ←	IS200/IS605 family transposase
1879606	C→T	1		E21K (GAA→AAA)	EQW00_09110 ←	recombinase
1879681	A→C	1		intergenic (‑15/‑261)	EQW00_09110 ← / → EQW00_09115	recombinase/glutathione‑dependent formaldehyde dehydrogenase
1885274	C→A		1	intergenic (‑76/+35)	EQW00_09160 ← / ← EQW00_09165	type I toxin‑antitoxin system Fst family toxin/DUF4176 domain‑containing protein
1885486	G→A	1		V29V (GTC→GTT)	EQW00_09165 ←	DUF4176 domain‑containing protein
1885492	G→A	1		V27V (GTC→GTT)	EQW00_09165 ←	DUF4176 domain‑containing protein
1885495	A→T	1		P26P (CCT→CCA)	EQW00_09165 ←	DUF4176 domain‑containing protein
1885498	A→G	1		Y25Y (TAT→TAC)	EQW00_09165 ←	DUF4176 domain‑containing protein
1885501	A→T	1		N24K (AAT→AAA)	EQW00_09165 ←	DUF4176 domain‑containing protein
1885519	A→G	1		F18F (TTT→TTC)	EQW00_09165 ←	DUF4176 domain‑containing protein
1885522	T→C	1		I17M (ATA→TTG)	EQW00_09165 ←	DUF4176 domain‑containing protein
1885524	T→A	1		I17M (ATA→TTG)	EQW00_09165 ←	DUF4176 domain‑containing protein
1885528	T→C	1		K15K (AAA→AAG)	EQW00_09165 ←	DUF4176 domain‑containing protein
1885535	3 bp→CCC	1		coding (36‑38/264 nt)	EQW00_09165 ←	DUF4176 domain‑containing protein
1885540	T→A	1		I11I (ATA→ATT)	EQW00_09165 ←	DUF4176 domain‑containing protein
1885543	A→T	1		D10E (GAT→GAA)	EQW00_09165 ←	DUF4176 domain‑containing protein
1885552	A→T	1		P7P (CCT→CCA)	EQW00_09165 ←	DUF4176 domain‑containing protein
1886092	G→A	?		F55F (TTC→TTT)	EQW00_09170 ←	DUF443 domain‑containing protein
1886305	A→G	1		intergenic (‑49/+215)	EQW00_09170 ← / ← EQW00_09175	DUF443 domain‑containing protein/hypothetical protein
1898929	Δ93 bp	1		coding (145‑237/723 nt)	mecA ←	adaptor protein MecA
1898936	T→G	Δ	1	K77T (AAA→ACA)	mecA ←	adaptor protein MecA
1898944	C→T	Δ	1	T74T (ACG→ACA)	mecA ←	adaptor protein MecA
1898947	T→C	Δ	1	V73V (GTA→GTG)	mecA ←	adaptor protein MecA
1898953	C→T	Δ	1	V71V (GTG→GTA)	mecA ←	adaptor protein MecA
1898956	G→A	Δ	1	G70G (GGC→GGT)	mecA ←	adaptor protein MecA
1898989	T→C	Δ		P59P (CCA→CCG)	mecA ←	adaptor protein MecA
1901210	Δ1 bp		1	intergenic (+15/+43)	trpS → / ← EQW00_09250	tryptophan‑‑tRNA ligase/peptide ABC transporter substrate‑binding protein
1901210	C→A		Δ	intergenic (+15/+43)	trpS → / ← EQW00_09250	tryptophan‑‑tRNA ligase/peptide ABC transporter substrate‑binding protein
1910326	G→A	1		intergenic (+25/+154)	EQW00_09290 → / ← clpB	DUF2929 family protein/ATP‑dependent chaperone ClpB
1910351	A→G	1		intergenic (+50/+129)	EQW00_09290 → / ← clpB	DUF2929 family protein/ATP‑dependent chaperone ClpB
1910357	T→C	1		intergenic (+56/+123)	EQW00_09290 → / ← clpB	DUF2929 family protein/ATP‑dependent chaperone ClpB
1913416	+AAT		1	coding (1706/1824 nt)	EQW00_09300 ←	acetyltransferase
1913886	T→C		1	A412A (GCA→GCG)	EQW00_09300 ←	acetyltransferase
1913892	A→G		1	N410N (AAT→AAC)	EQW00_09300 ←	acetyltransferase
1913895	T→C		1	S409S (TCA→TCG)	EQW00_09300 ←	acetyltransferase
1913898	A→T		1	I408I (ATT→ATA)	EQW00_09300 ←	acetyltransferase
1913901	T→G		1	T407T (ACA→ACC)	EQW00_09300 ←	acetyltransferase
1913913	G→A		1	F403F (TTC→TTT)	EQW00_09300 ←	acetyltransferase
1913916	T→C		1	K402K (AAA→AAG)	EQW00_09300 ←	acetyltransferase
1913926	G→A		1	A399V (GCT→GTT)	EQW00_09300 ←	acetyltransferase
1913928	T→G		1	G398G (GGA→GGC)	EQW00_09300 ←	acetyltransferase
1913931	A→T		1	V397I (GTT→ATA)	EQW00_09300 ←	acetyltransferase
1913933	C→T		1	V397I (GTT→ATA)	EQW00_09300 ←	acetyltransferase
1913936	2 bp→AA		1	coding (1185‑1186/1824 nt)	EQW00_09300 ←	acetyltransferase
1913940	A→G		1	F394F (TTT→TTC)	EQW00_09300 ←	acetyltransferase
1913947	2 bp→GT		1	coding (1174‑1175/1824 nt)	EQW00_09300 ←	acetyltransferase
1913955	C→A		1	L389F (TTG→TTT)	EQW00_09300 ←	acetyltransferase
1913957	2 bp→GT		1	coding (1164‑1165/1824 nt)	EQW00_09300 ←	acetyltransferase
1913963	2 bp→CA		1	coding (1158‑1159/1824 nt)	EQW00_09300 ←	acetyltransferase
1913966	A→G		1	L386L (TTA→CTA)	EQW00_09300 ←	acetyltransferase
1913976	T→A		1	T382T (ACA→ACT)	EQW00_09300 ←	acetyltransferase
1913988	C→T		1	Q378Q (CAG→CAA)	EQW00_09300 ←	acetyltransferase
1914101	T→A		1	M341L (ATG→TTG)	EQW00_09300 ←	acetyltransferase
1914114	2 bp→CA		1	coding (1007‑1008/1824 nt)	EQW00_09300 ←	acetyltransferase
1914120	T→C		1	L334M (TTA→ATG)	EQW00_09300 ←	acetyltransferase
1914122	A→T		1	L334M (TTA→ATG)	EQW00_09300 ←	acetyltransferase
1914141	A→G		1	S327S (AGT→AGC)	EQW00_09300 ←	acetyltransferase
1914149	T→C		1	I325V (ATT→GTT)	EQW00_09300 ←	acetyltransferase
1914153	G→A		1	S323S (AGC→AGT)	EQW00_09300 ←	acetyltransferase
1914156	A→C		1	I322M (ATT→ATG)	EQW00_09300 ←	acetyltransferase
1914161	2 bp→TT		1	coding (960‑961/1824 nt)	EQW00_09300 ←	acetyltransferase
1914165	A→G		1	F319F (TTT→TTC)	EQW00_09300 ←	acetyltransferase
1914174	T→C		1	L316L (TTA→TTG)	EQW00_09300 ←	acetyltransferase
1914180	T→C		1	L314L (TTA→TTG)	EQW00_09300 ←	acetyltransferase
1915077	T→C	1		I15M (ATA→ATG)	EQW00_09300 ←	acetyltransferase
1915486	2 bp→TC	1		intergenic (‑365/+29)	EQW00_09300 ← / ← EQW00_09305	acetyltransferase/metal‑sulfur cluster assembly factor
1915490	C→A	1		intergenic (‑369/+26)	EQW00_09300 ← / ← EQW00_09305	acetyltransferase/metal‑sulfur cluster assembly factor
1915513	2 bp→CA	1		intergenic (‑392/+2)	EQW00_09300 ← / ← EQW00_09305	acetyltransferase/metal‑sulfur cluster assembly factor
1915546	T→A	1		R93R (CGA→CGT)	EQW00_09305 ←	metal‑sulfur cluster assembly factor
1915549	T→A	1		S92S (TCA→TCT)	EQW00_09305 ←	metal‑sulfur cluster assembly factor
1915570	A→T	1		P85P (CCT→CCA)	EQW00_09305 ←	metal‑sulfur cluster assembly factor
1918146	G→A	1		A437A (GCG→GCA)	EQW00_09315 →	CoA‑disulfide reductase
1918165	A→T	1		intergenic (+13/+183)	EQW00_09315 → / ← EQW00_09320	CoA‑disulfide reductase/DUF1516 family protein
1929534	T→C	1		A425A (GCA→GCG)	EQW00_09355 ←	glucose‑6‑phosphate isomerase
1929543	A→G	1		N422N (AAT→AAC)	EQW00_09355 ←	glucose‑6‑phosphate isomerase
1938399	A→G	1		pseudogene (187/690 nt)	EQW00_09385 ←	transposase
1938574	G→A	1		pseudogene (12/690 nt)	EQW00_09385 ←	transposase
1938604	T→A	1		intergenic (‑19/+278)	EQW00_09385 ← / ← EQW00_09390	transposase/NADH‑dependent flavin oxidoreductase
1938903	T→C	1		P369P (CCA→CCG)	EQW00_09390 ←	NADH‑dependent flavin oxidoreductase
1938906	A→G	1		Y368Y (TAT→TAC)	EQW00_09390 ←	NADH‑dependent flavin oxidoreductase
1953001	C→G		1	intergenic (‑99/‑329)	EQW00_09460 ← / → EQW00_09465	leucyl aminopeptidase family protein/IS1182‑like element ISSep1 family transposase
1953004	C→T		1	intergenic (‑102/‑326)	EQW00_09460 ← / → EQW00_09465	leucyl aminopeptidase family protein/IS1182‑like element ISSep1 family transposase
1953047	C→T		1	intergenic (‑145/‑283)	EQW00_09460 ← / → EQW00_09465	leucyl aminopeptidase family protein/IS1182‑like element ISSep1 family transposase
1953060	1939 bp→30 bp		1		[EQW00_09465]	[EQW00_09465]
1996032	2 bp→G		1	intergenic (+224/+396)	EQW00_09745 → / ← EQW00_09750	hypothetical protein/cold‑shock protein
1996033	T→G	1		intergenic (+225/+396)	EQW00_09745 → / ← EQW00_09750	hypothetical protein/cold‑shock protein
2003817	T→G	1		intergenic (+84/‑529)	EQW00_09790 → / → EQW00_09795	TrkH family potassium uptake protein/hypothetical protein
2029668	Δ1 bp		1	coding (1098/1440 nt)	EQW00_09930 ←	tetratricopeptide repeat protein
2038470	C→T	1		intergenic (+172/+311)	EQW00_09960 → / ← EQW00_09965	hypothetical protein/DUF2198 family protein
2038472	T→A	1		intergenic (+174/+309)	EQW00_09960 → / ← EQW00_09965	hypothetical protein/DUF2198 family protein
2071862	2 bp→A	1		intergenic (+17/‑637)	EQW00_10120 → / → EQW00_10125	peptide MFS transporter/lipid kinase
2071872	A→G	1		intergenic (+27/‑628)	EQW00_10120 → / → EQW00_10125	peptide MFS transporter/lipid kinase
2071876	A→T	1		intergenic (+31/‑624)	EQW00_10120 → / → EQW00_10125	peptide MFS transporter/lipid kinase
2071908	(T)6→5	1		intergenic (+63/‑592)	EQW00_10120 → / → EQW00_10125	peptide MFS transporter/lipid kinase
2071945	T→C	1		intergenic (+100/‑555)	EQW00_10120 → / → EQW00_10125	peptide MFS transporter/lipid kinase
2071985	A→G	1		intergenic (+140/‑515)	EQW00_10120 → / → EQW00_10125	peptide MFS transporter/lipid kinase
2072383	T→C	1		intergenic (+538/‑117)	EQW00_10120 → / → EQW00_10125	peptide MFS transporter/lipid kinase
2072407	C→A	1		intergenic (+562/‑93)	EQW00_10120 → / → EQW00_10125	peptide MFS transporter/lipid kinase
2072443	1 bp→GT	1		intergenic (+598/‑57)	EQW00_10120 → / → EQW00_10125	peptide MFS transporter/lipid kinase
2072447	A→T	1		intergenic (+602/‑53)	EQW00_10120 → / → EQW00_10125	peptide MFS transporter/lipid kinase
2072449	Δ1 bp	1		intergenic (+604/‑51)	EQW00_10120 → / → EQW00_10125	peptide MFS transporter/lipid kinase
2102489	T→C	1		N440D (AAT→GAT)	EQW00_10270 ←	HlyC/CorC family transporter
2128988	T→G		1	intergenic (‑281/‑158)	EQW00_10405 ← / → EQW00_10410	hypothetical protein/DUF1129 family protein
2151082	Δ10 bp	?	1	intergenic (+532/+20)	EQW00_10515 → / ← EQW00_10520	GNAT family N‑acetyltransferase/alpha/beta hydrolase
2151082	G→A	?	Δ	intergenic (+532/+29)	EQW00_10515 → / ← EQW00_10520	GNAT family N‑acetyltransferase/alpha/beta hydrolase
2151082	20 bp→6 bp	1		intergenic (+532/+10)	EQW00_10515 → / ← EQW00_10520	GNAT family N‑acetyltransferase/alpha/beta hydrolase
2151085	T→G	?	Δ	intergenic (+535/+26)	EQW00_10515 → / ← EQW00_10520	GNAT family N‑acetyltransferase/alpha/beta hydrolase
2151095	2 bp→G	?	1	intergenic (+545/+15)	EQW00_10515 → / ← EQW00_10520	GNAT family N‑acetyltransferase/alpha/beta hydrolase
2151098	A→T	?		intergenic (+548/+13)	EQW00_10515 → / ← EQW00_10520	GNAT family N‑acetyltransferase/alpha/beta hydrolase
2151100	Δ3 bp		1	intergenic (+550/+9)	EQW00_10515 → / ← EQW00_10520	GNAT family N‑acetyltransferase/alpha/beta hydrolase
2151101	T→A	?	Δ	intergenic (+551/+10)	EQW00_10515 → / ← EQW00_10520	GNAT family N‑acetyltransferase/alpha/beta hydrolase
2160713	2 bp→AA	1		intergenic (‑394/+99)	EQW00_10555 ← / ← EQW00_10560	ABC transporter ATP‑binding protein/hypothetical protein
2193628	Δ5 bp		?	intergenic (‑178/+75)	EQW00_10745 ← / ← EQW00_10750	endonuclease III domain‑containing protein/arginine‑‑tRNA ligase
2193635	Δ3 bp		?	intergenic (‑185/+70)	EQW00_10745 ← / ← EQW00_10750	endonuclease III domain‑containing protein/arginine‑‑tRNA ligase
2193639	Δ2 bp		?	intergenic (‑189/+67)	EQW00_10745 ← / ← EQW00_10750	endonuclease III domain‑containing protein/arginine‑‑tRNA ligase
2205281	A→T	1		N312K (AAT→AAA)	EQW00_10815 ←	aldo/keto reductase
2205292	A→G	1		S309P (TCA→CCA)	EQW00_10815 ←	aldo/keto reductase
2217186	A→G	1		R149G (AGA→GGA)	EQW00_10870 →	threonine/serine exporter family protein
2217205	A→C	1		intergenic (+11/+660)	EQW00_10870 → / ← EQW00_10875	threonine/serine exporter family protein/APC family permease
2217208	A→T	1		intergenic (+14/+657)	EQW00_10870 → / ← EQW00_10875	threonine/serine exporter family protein/APC family permease
2217367	G→A		?	intergenic (+173/+498)	EQW00_10870 → / ← EQW00_10875	threonine/serine exporter family protein/APC family permease
2218386	A→G	1		L324L (TTA→CTA)	EQW00_10875 ←	APC family permease
2223089	T→G	1		intergenic (+125/‑691)	thiD → / → EQW00_10905	bifunctional hydroxymethylpyrimidine kinase/phosphomethylpyrimidine kinase/protein VraX
2223095	A→G	1		intergenic (+131/‑685)	thiD → / → EQW00_10905	bifunctional hydroxymethylpyrimidine kinase/phosphomethylpyrimidine kinase/protein VraX
2223398	C→G	1		intergenic (+434/‑382)	thiD → / → EQW00_10905	bifunctional hydroxymethylpyrimidine kinase/phosphomethylpyrimidine kinase/protein VraX
2224112	T→C	1		intergenic (+153/+131)	EQW00_10905 → / ← EQW00_10910	protein VraX/hypothetical protein
2236208	A→C	1		P1078P (CCT→CCG)	EQW00_10990 ←	YSIRK‑type signal peptide‑containing protein
2236227	C→T	1		S1072N (AGT→AAT)	EQW00_10990 ←	YSIRK‑type signal peptide‑containing protein
2236245	C→T	1		G1066D (GGC→GAC)	EQW00_10990 ←	YSIRK‑type signal peptide‑containing protein
2236991	G→A	1		D817D (GAC→GAT)	EQW00_10990 ←	YSIRK‑type signal peptide‑containing protein
2237774	A→C	1		T556T (ACT→ACG)	EQW00_10990 ←	YSIRK‑type signal peptide‑containing protein
2255464	A→T	1		intergenic (‑15/‑559)	EQW00_11075 ← / → EQW00_11080	GNAT family N‑acetyltransferase/amidohydrolase
2255483	C→A	1		intergenic (‑34/‑540)	EQW00_11075 ← / → EQW00_11080	GNAT family N‑acetyltransferase/amidohydrolase
2255664	A→T	1		intergenic (‑215/‑359)	EQW00_11075 ← / → EQW00_11080	GNAT family N‑acetyltransferase/amidohydrolase
2283991	T→C	1		intergenic (‑136/+355)	radA ← / ← EQW00_11210	DNA repair protein RadA/ATP‑dependent Clp protease ATP‑binding subunit
2283998	C→T	1		intergenic (‑143/+348)	radA ← / ← EQW00_11210	DNA repair protein RadA/ATP‑dependent Clp protease ATP‑binding subunit
2284200	G→A	1		intergenic (‑345/+146)	radA ← / ← EQW00_11210	DNA repair protein RadA/ATP‑dependent Clp protease ATP‑binding subunit
2284202	G→T	1		intergenic (‑347/+144)	radA ← / ← EQW00_11210	DNA repair protein RadA/ATP‑dependent Clp protease ATP‑binding subunit
2290220	T→C	1		F403F (TTT→TTC)	EQW00_11230 →	NupC/NupG family nucleoside CNT transporter
2344943	C→T	1		intergenic (‑278/+200)	EQW00_11520 ← / ← rrf	GNAT family N‑acetyltransferase/5S ribosomal RNA
2344958	G→C	1		intergenic (‑293/+185)	EQW00_11520 ← / ← rrf	GNAT family N‑acetyltransferase/5S ribosomal RNA
2344975	A→G	1		intergenic (‑310/+168)	EQW00_11520 ← / ← rrf	GNAT family N‑acetyltransferase/5S ribosomal RNA
2344978	2 bp→AC	1		intergenic (‑313/+164)	EQW00_11520 ← / ← rrf	GNAT family N‑acetyltransferase/5S ribosomal RNA
2344981	C→T	1		intergenic (‑316/+162)	EQW00_11520 ← / ← rrf	GNAT family N‑acetyltransferase/5S ribosomal RNA
2344985	A→G	1		intergenic (‑320/+158)	EQW00_11520 ← / ← rrf	GNAT family N‑acetyltransferase/5S ribosomal RNA
2344995	G→A	1		intergenic (‑330/+148)	EQW00_11520 ← / ← rrf	GNAT family N‑acetyltransferase/5S ribosomal RNA
2344998	T→C	1		intergenic (‑333/+145)	EQW00_11520 ← / ← rrf	GNAT family N‑acetyltransferase/5S ribosomal RNA
2345017	T→G	1		intergenic (‑352/+126)	EQW00_11520 ← / ← rrf	GNAT family N‑acetyltransferase/5S ribosomal RNA
2345020	2 bp→TC	1		intergenic (‑355/+122)	EQW00_11520 ← / ← rrf	GNAT family N‑acetyltransferase/5S ribosomal RNA
2345031	A→G	1		intergenic (‑366/+112)	EQW00_11520 ← / ← rrf	GNAT family N‑acetyltransferase/5S ribosomal RNA
2345038	T→A	1		intergenic (‑373/+105)	EQW00_11520 ← / ← rrf	GNAT family N‑acetyltransferase/5S ribosomal RNA
2345042	A→G	1		intergenic (‑377/+101)	EQW00_11520 ← / ← rrf	GNAT family N‑acetyltransferase/5S ribosomal RNA
2345056	G→A	1		intergenic (‑391/+87)	EQW00_11520 ← / ← rrf	GNAT family N‑acetyltransferase/5S ribosomal RNA
2345071	(T)6→7	1		intergenic (‑406/+72)	EQW00_11520 ← / ← rrf	GNAT family N‑acetyltransferase/5S ribosomal RNA
2345078	A→C	1		intergenic (‑413/+65)	EQW00_11520 ← / ← rrf	GNAT family N‑acetyltransferase/5S ribosomal RNA
2345083	2 bp→CA	1		intergenic (‑418/+59)	EQW00_11520 ← / ← rrf	GNAT family N‑acetyltransferase/5S ribosomal RNA
2345104	T→C	1		intergenic (‑439/+39)	EQW00_11520 ← / ← rrf	GNAT family N‑acetyltransferase/5S ribosomal RNA
2345130	2 bp→C	1		intergenic (‑465/+12)	EQW00_11520 ← / ← rrf	GNAT family N‑acetyltransferase/5S ribosomal RNA
2350090	A→C	1		intergenic (‑25/+751)	EQW00_11535 ← / ← recR	16S ribosomal RNA/recombination protein RecR
2390548	2 bp→TT	1		intergenic (‑17/+287)	EQW00_11735 ← / ← EQW00_11740	PTS sugar transporter subunit IIC/flavodoxin family protein
2390551	2 bp→T	1		intergenic (‑20/+284)	EQW00_11735 ← / ← EQW00_11740	PTS sugar transporter subunit IIC/flavodoxin family protein
2390556	T→A	1		intergenic (‑25/+280)	EQW00_11735 ← / ← EQW00_11740	PTS sugar transporter subunit IIC/flavodoxin family protein
2390564	T→A	1		intergenic (‑33/+272)	EQW00_11735 ← / ← EQW00_11740	PTS sugar transporter subunit IIC/flavodoxin family protein
2391405	C→A	1		intergenic (‑110/‑138)	EQW00_11740 ← / → EQW00_11745	flavodoxin family protein/hypothetical protein
2391729	G→C	1		intergenic (+70/‑129)	EQW00_11745 → / → EQW00_11750	hypothetical protein/DUF4352 domain‑containing protein
2391731	T→C	1		intergenic (+72/‑127)	EQW00_11745 → / → EQW00_11750	hypothetical protein/DUF4352 domain‑containing protein
2391739	T→C	1		intergenic (+80/‑119)	EQW00_11745 → / → EQW00_11750	hypothetical protein/DUF4352 domain‑containing protein
2394181	C→G	1		A105G (GCT→GGT)	EQW00_11770 →	site‑specific integrase
2394188	G→T	1		K107N (AAG→AAT)	EQW00_11770 →	site‑specific integrase
2394206	2 bp→AT		1	coding (339‑340/528 nt)	EQW00_11770 →	site‑specific integrase
2394215	C→G		1	T116T (ACC→ACG)	EQW00_11770 →	site‑specific integrase
2394305	T→C	1		D146D (GAT→GAC)	EQW00_11770 →	site‑specific integrase
2406131	Δ3 bp	1		intergenic (‑121/‑9)	EQW00_11825 ← / → EQW00_11830	NADPH‑dependent oxidoreductase/2‑keto‑4‑pentenoate hydratase
2406131	Δ1 bp	Δ	1	intergenic (‑121/‑11)	EQW00_11825 ← / → EQW00_11830	NADPH‑dependent oxidoreductase/2‑keto‑4‑pentenoate hydratase
2419380	+G	1		intergenic (‑142/+13)	EQW00_11935 ← / ← EQW00_11940	mechanosensitive ion channel family protein/ParB/RepB/Spo0J family partition protein
2419382	A→G	1		intergenic (‑144/+11)	EQW00_11935 ← / ← EQW00_11940	mechanosensitive ion channel family protein/ParB/RepB/Spo0J family partition protein
2443478	+TGAAAAAT	1		intergenic (‑720/‑664)	EQW00_12035 ← / → EQW00_12040	YSIRK‑type signal peptide‑containing protein/MFS transporter
2443707	A→G	1		intergenic (‑949/‑435)	EQW00_12035 ← / → EQW00_12040	YSIRK‑type signal peptide‑containing protein/MFS transporter
2443710	2 bp→CA	1		intergenic (‑952/‑431)	EQW00_12035 ← / → EQW00_12040	YSIRK‑type signal peptide‑containing protein/MFS transporter

## Sheet: cp14WT_cp14SCV
position	mutation	cp14WT	cp14SCV	annotation	gene	description
29313	Δ9 bp	1		intergenic (+93/‑519)	EQW00_00120 → / → EQW00_00125	hypothetical protein/MBL fold metallo‑hydrolase
29313	14 bp→TG		1	intergenic (+93/‑514)	EQW00_00120 → / → EQW00_00125	hypothetical protein/MBL fold metallo‑hydrolase
29324	Δ3 bp	1		intergenic (+104/‑514)	EQW00_00120 → / → EQW00_00125	hypothetical protein/MBL fold metallo‑hydrolase
29413	+C	1		intergenic (+193/‑427)	EQW00_00120 → / → EQW00_00125	hypothetical protein/MBL fold metallo‑hydrolase
30909	G→C		1	intergenic (+269/‑773)	EQW00_00125 → / → rlmH	MBL fold metallo‑hydrolase/23S rRNA (pseudouridine(1915)‑N(3))‑methyltransferase RlmH
32062	T→C		1	F127F (TTT→TTC)	rlmH →	23S rRNA (pseudouridine(1915)‑N(3))‑methyltransferase RlmH
32110	A→G		1	E143E (GAA→GAG)	rlmH →	23S rRNA (pseudouridine(1915)‑N(3))‑methyltransferase RlmH
32143	C→T		1	G154G (GGC→GGT)	rlmH →	23S rRNA (pseudouridine(1915)‑N(3))‑methyltransferase RlmH
50205	G→A	1		A160A (GCG→GCA)	EQW00_00225 →	DUF1643 domain‑containing protein
50230	+A	1		intergenic (+1/‑13)	EQW00_00225 → / → EQW00_00230	DUF1643 domain‑containing protein/hypothetical protein
67507	C→T	1		intergenic (‑292/+232)	EQW00_00300 ← / ← EQW00_00305	hypothetical protein/recombinase family protein
67517	T→A	1		intergenic (‑302/+222)	EQW00_00300 ← / ← EQW00_00305	hypothetical protein/recombinase family protein
67522	A→G	1		intergenic (‑307/+217)	EQW00_00300 ← / ← EQW00_00305	hypothetical protein/recombinase family protein
67524	2 bp→AA	1		intergenic (‑309/+214)	EQW00_00300 ← / ← EQW00_00305	hypothetical protein/recombinase family protein
68160	2 bp→CT	1		coding (1207‑1208/1629 nt)	EQW00_00305 ←	recombinase family protein
68209	2 bp→CA	1		coding (1158‑1159/1629 nt)	EQW00_00305 ←	recombinase family protein
68213	A→G	1		G385G (GGT→GGC)	EQW00_00305 ←	recombinase family protein
68230	T→C	1		K380E (AAA→GAA)	EQW00_00305 ←	recombinase family protein
68237	G→A	1		V377V (GTC→GTT)	EQW00_00305 ←	recombinase family protein
68271	T→C	1		N366S (AAT→AGT)	EQW00_00305 ←	recombinase family protein
68281	C→T	1		V363I (GTA→ATA)	EQW00_00305 ←	recombinase family protein
68294	2 bp→CT	1		coding (1073‑1074/1629 nt)	EQW00_00305 ←	recombinase family protein
68300	C→T	1		V356V (GTG→GTA)	EQW00_00305 ←	recombinase family protein
68321	G→A	1		A349A (GCC→GCT)	EQW00_00305 ←	recombinase family protein
68336	C→T	1		A344A (GCG→GCA)	EQW00_00305 ←	recombinase family protein
68354	T→A	1		G338G (GGA→GGT)	EQW00_00305 ←	recombinase family protein
68357	T→C	1		K337K (AAA→AAG)	EQW00_00305 ←	recombinase family protein
68363	G→C	1		R335R (CGC→CGG)	EQW00_00305 ←	recombinase family protein
68378	A→T	1		S330S (TCT→TCA)	EQW00_00305 ←	recombinase family protein
68402	A→G	1		T322T (ACT→ACC)	EQW00_00305 ←	recombinase family protein
68408	G→A	1		D320D (GAC→GAT)	EQW00_00305 ←	recombinase family protein
68417	A→T	1		T317T (ACT→ACA)	EQW00_00305 ←	recombinase family protein
68426	G→T	1		T314T (ACC→ACA)	EQW00_00305 ←	recombinase family protein
68468	A→G	1		I300I (ATT→ATC)	EQW00_00305 ←	recombinase family protein
68543	C→T	1		V275V (GTG→GTA)	EQW00_00305 ←	recombinase family protein
68753	C→T	1		L205L (TTG→TTA)	EQW00_00305 ←	recombinase family protein
68879	T→C	1		L163L (CTA→CTG)	EQW00_00305 ←	recombinase family protein
68882	G→C	1		P162P (CCC→CCG)	EQW00_00305 ←	recombinase family protein
68888	G→A	1		N160N (AAC→AAT)	EQW00_00305 ←	recombinase family protein
68891	A→G	1		G159G (GGT→GGC)	EQW00_00305 ←	recombinase family protein
68939	G→A	1		N143N (AAC→AAT)	EQW00_00305 ←	recombinase family protein
68987	C→T	1		Q127Q (CAG→CAA)	EQW00_00305 ←	recombinase family protein
68999	T→C	1		K123K (AAA→AAG)	EQW00_00305 ←	recombinase family protein
69005	A→C	1		S121S (TCT→TCG)	EQW00_00305 ←	recombinase family protein
69008	A→T	1		S120S (TCT→TCA)	EQW00_00305 ←	recombinase family protein
69029	C→T	1		E113E (GAG→GAA)	EQW00_00305 ←	recombinase family protein
69035	C→T	1		L111L (TTG→CTA)	EQW00_00305 ←	recombinase family protein
69037	A→G	1		L111L (TTG→CTA)	EQW00_00305 ←	recombinase family protein
69041	A→G	1		F109F (TTT→TTC)	EQW00_00305 ←	recombinase family protein
69062	G→A	1		H102H (CAC→CAT)	EQW00_00305 ←	recombinase family protein
69065	T→C	1		L101L (TTA→TTG)	EQW00_00305 ←	recombinase family protein
69077	A→G	1		I97I (ATT→ATC)	EQW00_00305 ←	recombinase family protein
69083	G→C	1		L95L (CTC→CTG)	EQW00_00305 ←	recombinase family protein
69137	G→A	1		D77D (GAC→GAT)	EQW00_00305 ←	recombinase family protein
69140	G→T	1		I76I (ATC→ATA)	EQW00_00305 ←	recombinase family protein
69179	A→C	1		D63E (GAT→GAG)	EQW00_00305 ←	recombinase family protein
69187	2 bp→TG	1		coding (180‑181/1629 nt)	EQW00_00305 ←	recombinase family protein
69215	G→A	1		D51D (GAC→GAT)	EQW00_00305 ←	recombinase family protein
69233	A→G	1		V45V (GTT→GTC)	EQW00_00305 ←	recombinase family protein
69284	G→A	1		D28D (GAC→GAT)	EQW00_00305 ←	recombinase family protein
69323	T→A	1		V15V (GTA→GTT)	EQW00_00305 ←	recombinase family protein
69412	T→C	1		T443A (ACC→GCC)	EQW00_00310 ←	recombinase family protein
69431	A→T	1		P436P (CCT→CCA)	EQW00_00310 ←	recombinase family protein
69497	A→G	1		P414P (CCT→CCC)	EQW00_00310 ←	recombinase family protein
69512	T→C	1		L409L (TTA→TTG)	EQW00_00310 ←	recombinase family protein
69597	T→C	1		H381R (CAT→CGT)	EQW00_00310 ←	recombinase family protein
69609	A→G	1		M377T (ATG→ACG)	EQW00_00310 ←	recombinase family protein
69616	T→C	1		K375E (AAA→GAA)	EQW00_00310 ←	recombinase family protein
69635	G→A	1		I368I (ATC→ATT)	EQW00_00310 ←	recombinase family protein
69647	G→T	1		A364A (GCC→GCA)	EQW00_00310 ←	recombinase family protein
69650	T→C	1		L363L (TTA→TTG)	EQW00_00310 ←	recombinase family protein
69662	T→C	1		L359L (CTA→CTG)	EQW00_00310 ←	recombinase family protein
69667	T→G	1		K358Q (AAA→CAA)	EQW00_00310 ←	recombinase family protein
69679	G→A	1		L354L (CTG→TTG)	EQW00_00310 ←	recombinase family protein
69690	G→T	1		T350K (ACA→AAA)	EQW00_00310 ←	recombinase family protein
69696	G→A	1		T348I (ACA→ATA)	EQW00_00310 ←	recombinase family protein
69703	G→T	1		R346R (CGA→AGA)	EQW00_00310 ←	recombinase family protein
69713	T→G	1		L342I (TTA→ATC)	EQW00_00310 ←	recombinase family protein
69715	A→T	1		L342I (TTA→ATC)	EQW00_00310 ←	recombinase family protein
69953	T→A	1		L262L (CTA→CTT)	EQW00_00310 ←	recombinase family protein
69965	T→G	1		S258S (TCA→TCC)	EQW00_00310 ←	recombinase family protein
69975	T→C	1		Q255R (CAG→CGG)	EQW00_00310 ←	recombinase family protein
70013	T→C	1		E242E (GAA→GAG)	EQW00_00310 ←	recombinase family protein
70021	C→T	1		V240I (GTA→ATA)	EQW00_00310 ←	recombinase family protein
70023	T→C	1		N239S (AAT→AGT)	EQW00_00310 ←	recombinase family protein
70027	2 bp→TG	1		coding (711‑712/1350 nt)	EQW00_00310 ←	recombinase family protein
70043	G→A	1		F232F (TTC→TTT)	EQW00_00310 ←	recombinase family protein
70061	A→G	1		G226G (GGT→GGC)	EQW00_00310 ←	recombinase family protein
70064	G→A	1		Y225Y (TAC→TAT)	EQW00_00310 ←	recombinase family protein
70070	G→A	1		N223N (AAC→AAT)	EQW00_00310 ←	recombinase family protein
70074	A→T	1		I222N (ATC→AAC)	EQW00_00310 ←	recombinase family protein
70076	A→G	1		V221V (GTT→GTC)	EQW00_00310 ←	recombinase family protein
70097	G→A	1		N214N (AAC→AAT)	EQW00_00310 ←	recombinase family protein
70100	C→G	1		M213I (ATG→ATC)	EQW00_00310 ←	recombinase family protein
70109	A→G	1		N210N (AAT→AAC)	EQW00_00310 ←	recombinase family protein
70124	A→G	1		P205P (CCT→CCC)	EQW00_00310 ←	recombinase family protein
70139	2 bp→AT	1		coding (599‑600/1350 nt)	EQW00_00310 ←	recombinase family protein
70145	A→G	1		D198N (GAT→AAC)	EQW00_00310 ←	recombinase family protein
70147	C→T	1		D198N (GAT→AAC)	EQW00_00310 ←	recombinase family protein
70187	G→A	1		G184G (GGC→GGT)	EQW00_00310 ←	recombinase family protein
70217	C→T	1		V174V (GTG→GTA)	EQW00_00310 ←	recombinase family protein
70229	T→C	1		E170E (GAA→GAG)	EQW00_00310 ←	recombinase family protein
70244	G→A	1		I165I (ATC→ATT)	EQW00_00310 ←	recombinase family protein
70271	G→A	1		G156G (GGC→GGT)	EQW00_00310 ←	recombinase family protein
70299	C→T	1		R147Q (CGA→CAA)	EQW00_00310 ←	recombinase family protein
70307	C→T	1		K144K (AAG→AAA)	EQW00_00310 ←	recombinase family protein
70313	T→C	1		K142K (AAA→AAG)	EQW00_00310 ←	recombinase family protein
70424	A→G	1		Y105Y (TAT→TAC)	EQW00_00310 ←	recombinase family protein
70457	G→A	1		Y94Y (TAC→TAT)	EQW00_00310 ←	recombinase family protein
70529	G→A	1		C70C (TGC→TGT)	EQW00_00310 ←	recombinase family protein
70537	C→T	1		V68I (GTA→ATA)	EQW00_00310 ←	recombinase family protein
70547	A→T	1		G64G (GGT→GGA)	EQW00_00310 ←	recombinase family protein
70553	C→T	1		Q62Q (CAG→CAA)	EQW00_00310 ←	recombinase family protein
70559	C→T	1		M60L (ATG→TTA)	EQW00_00310 ←	recombinase family protein
70561	T→A	1		M60L (ATG→TTA)	EQW00_00310 ←	recombinase family protein
70564	2 bp→GC	1		coding (174‑175/1350 nt)	EQW00_00310 ←	recombinase family protein
70568	A→C	1		I57M (ATT→ATG)	EQW00_00310 ←	recombinase family protein
70575	3 bp→CGA	1		coding (162‑164/1350 nt)	EQW00_00310 ←	recombinase family protein
70580	A→C	1		G53G (GGT→GGG)	EQW00_00310 ←	recombinase family protein
70584	T→C	1		N52S (AAT→AGT)	EQW00_00310 ←	recombinase family protein
70586	C→A	1		R51R (CGG→CGT)	EQW00_00310 ←	recombinase family protein
70589	C→A	1		K50N (AAG→AAT)	EQW00_00310 ←	recombinase family protein
70595	2 bp→TT	1		coding (143‑144/1350 nt)	EQW00_00310 ←	recombinase family protein
70598	A→G	1		R47R (CGT→CGC)	EQW00_00310 ←	recombinase family protein
70613	A→G	1		D42D (GAT→GAC)	EQW00_00310 ←	recombinase family protein
70616	A→G	1		S41S (AGT→AGC)	EQW00_00310 ←	recombinase family protein
70670	T→C	1		Q23Q (CAA→CAG)	EQW00_00310 ←	recombinase family protein
70703	T→C	1		T12T (ACA→ACG)	EQW00_00310 ←	recombinase family protein
70760	A→G	1		intergenic (‑22/+212)	EQW00_00310 ← / ← EQW00_00315	recombinase family protein/DUF927 domain‑containing protein
70777	A→G	1		intergenic (‑39/+195)	EQW00_00310 ← / ← EQW00_00315	recombinase family protein/DUF927 domain‑containing protein
70807	A→G	1		intergenic (‑69/+165)	EQW00_00310 ← / ← EQW00_00315	recombinase family protein/DUF927 domain‑containing protein
70821	T→C	1		intergenic (‑83/+151)	EQW00_00310 ← / ← EQW00_00315	recombinase family protein/DUF927 domain‑containing protein
70849	G→C	1		intergenic (‑111/+123)	EQW00_00310 ← / ← EQW00_00315	recombinase family protein/DUF927 domain‑containing protein
70856	C→T	1		intergenic (‑118/+116)	EQW00_00310 ← / ← EQW00_00315	recombinase family protein/DUF927 domain‑containing protein
70859	T→C	1		intergenic (‑121/+113)	EQW00_00310 ← / ← EQW00_00315	recombinase family protein/DUF927 domain‑containing protein
70862	G→A	1		intergenic (‑124/+110)	EQW00_00310 ← / ← EQW00_00315	recombinase family protein/DUF927 domain‑containing protein
70871	A→T	1		intergenic (‑133/+101)	EQW00_00310 ← / ← EQW00_00315	recombinase family protein/DUF927 domain‑containing protein
70880	G→A	1		intergenic (‑142/+92)	EQW00_00310 ← / ← EQW00_00315	recombinase family protein/DUF927 domain‑containing protein
70895	C→T	1		intergenic (‑157/+77)	EQW00_00310 ← / ← EQW00_00315	recombinase family protein/DUF927 domain‑containing protein
70915	A→T	1		intergenic (‑177/+57)	EQW00_00310 ← / ← EQW00_00315	recombinase family protein/DUF927 domain‑containing protein
70919	A→T	1		intergenic (‑181/+53)	EQW00_00310 ← / ← EQW00_00315	recombinase family protein/DUF927 domain‑containing protein
70924	C→T	1		intergenic (‑186/+48)	EQW00_00310 ← / ← EQW00_00315	recombinase family protein/DUF927 domain‑containing protein
70953	G→A	1		intergenic (‑215/+19)	EQW00_00310 ← / ← EQW00_00315	recombinase family protein/DUF927 domain‑containing protein
70973	C→T	1		*598* (TGA→TAA)	EQW00_00315 ←	DUF927 domain‑containing protein
71008	C→T	1		E586E (GAG→GAA)	EQW00_00315 ←	DUF927 domain‑containing protein
71022	T→C	1		K582E (AAA→GAA)	EQW00_00315 ←	DUF927 domain‑containing protein
71039	G→A	1		A576V (GCT→GTT)	EQW00_00315 ←	DUF927 domain‑containing protein
71203	A→G	1		D521D (GAT→GAC)	EQW00_00315 ←	DUF927 domain‑containing protein
71517	C→A	1		A417S (GCT→TCT)	EQW00_00315 ←	DUF927 domain‑containing protein
71539	T→C	1		A409A (GCA→GCG)	EQW00_00315 ←	DUF927 domain‑containing protein
71579	T→A	1		N396I (AAT→ATT)	EQW00_00315 ←	DUF927 domain‑containing protein
71587	G→A	1		N393N (AAC→AAT)	EQW00_00315 ←	DUF927 domain‑containing protein
71591	C→T	1		S392N (AGC→AAC)	EQW00_00315 ←	DUF927 domain‑containing protein
71594	T→G	1		K391T (AAA→ACA)	EQW00_00315 ←	DUF927 domain‑containing protein
71596	A→T	1		D390E (GAT→GAA)	EQW00_00315 ←	DUF927 domain‑containing protein
71608	5 bp→5 bp	1		coding (1154‑1158/1794 nt)	EQW00_00315 ←	DUF927 domain‑containing protein
71614	T→A	1		E384N (GAA→AAT)	EQW00_00315 ←	DUF927 domain‑containing protein
71616	C→T	1		E384N (GAA→AAT)	EQW00_00315 ←	DUF927 domain‑containing protein
71626	3 bp→ATG	1		coding (1138‑1140/1794 nt)	EQW00_00315 ←	DUF927 domain‑containing protein
71634	2 bp→CT	1		coding (1131‑1132/1794 nt)	EQW00_00315 ←	DUF927 domain‑containing protein
71637	A→T	1		Y377N (TAC→AAC)	EQW00_00315 ←	DUF927 domain‑containing protein
71707	G→A	1		N353N (AAC→AAT)	EQW00_00315 ←	DUF927 domain‑containing protein
71711	A→T	1		L352Q (CTA→CAA)	EQW00_00315 ←	DUF927 domain‑containing protein
71716	T→C	1		V350V (GTA→GTG)	EQW00_00315 ←	DUF927 domain‑containing protein
71721	C→T	1		A349T (GCT→ACT)	EQW00_00315 ←	DUF927 domain‑containing protein
71737	A→T	1		A343S (GCT→TCA)	EQW00_00315 ←	DUF927 domain‑containing protein
71739	C→A	1		A343S (GCT→TCA)	EQW00_00315 ←	DUF927 domain‑containing protein
71743	G→T	1		T341T (ACC→ACA)	EQW00_00315 ←	DUF927 domain‑containing protein
71746	C→T	1		A340A (GCG→GCA)	EQW00_00315 ←	DUF927 domain‑containing protein
71751	T→C	1		N339D (AAT→GAT)	EQW00_00315 ←	DUF927 domain‑containing protein
71753	G→T	1		T338K (ACA→AAA)	EQW00_00315 ←	DUF927 domain‑containing protein
71758	G→A	1		F336F (TTC→TTT)	EQW00_00315 ←	DUF927 domain‑containing protein
71762	T→C	1		Q335R (CAA→CGA)	EQW00_00315 ←	DUF927 domain‑containing protein
71776	G→A	1		I330I (ATC→ATT)	EQW00_00315 ←	DUF927 domain‑containing protein
71871	C→T	1		A299T (GCG→ACG)	EQW00_00315 ←	DUF927 domain‑containing protein
71884	G→A	1		H294H (CAC→CAT)	EQW00_00315 ←	DUF927 domain‑containing protein
71968	T→C	1		E266E (GAA→GAG)	EQW00_00315 ←	DUF927 domain‑containing protein
72168	C→T	1		E200K (GAA→AAA)	EQW00_00315 ←	DUF927 domain‑containing protein
73166	T→C	1		intergenic (‑105/‑67)	EQW00_00320 ← / → EQW00_00325	single‑stranded DNA‑binding protein/hypothetical protein
73176	G→A	1		intergenic (‑115/‑57)	EQW00_00320 ← / → EQW00_00325	single‑stranded DNA‑binding protein/hypothetical protein
73184	T→C	1		intergenic (‑123/‑49)	EQW00_00320 ← / → EQW00_00325	single‑stranded DNA‑binding protein/hypothetical protein
73189	T→A	1		intergenic (‑128/‑44)	EQW00_00320 ← / → EQW00_00325	single‑stranded DNA‑binding protein/hypothetical protein
73196	A→C	1		intergenic (‑135/‑37)	EQW00_00320 ← / → EQW00_00325	single‑stranded DNA‑binding protein/hypothetical protein
73202	C→T	1		intergenic (‑141/‑31)	EQW00_00320 ← / → EQW00_00325	single‑stranded DNA‑binding protein/hypothetical protein
73228	2 bp→AT	1		intergenic (‑167/‑4)	EQW00_00320 ← / → EQW00_00325	single‑stranded DNA‑binding protein/hypothetical protein
81624	A→T	1		P121P (CCT→CCA)	EQW00_00380 ←	DUF1643 domain‑containing protein
81627	C→T	1		R120R (CGG→CGA)	EQW00_00380 ←	DUF1643 domain‑containing protein
81642	T→A	1		G115G (GGA→GGT)	EQW00_00380 ←	DUF1643 domain‑containing protein
81648	G→A	1		A113A (GCC→GCT)	EQW00_00380 ←	DUF1643 domain‑containing protein
81658	A→G	1		V110A (GTG→GCG)	EQW00_00380 ←	DUF1643 domain‑containing protein
81663	G→T	1		D108E (GAC→GAA)	EQW00_00380 ←	DUF1643 domain‑containing protein
81675	A→T	1		I104I (ATT→ATA)	EQW00_00380 ←	DUF1643 domain‑containing protein
81687	T→C	1		L100L (TTA→TTG)	EQW00_00380 ←	DUF1643 domain‑containing protein
81693	A→G	1		I98I (ATT→ATC)	EQW00_00380 ←	DUF1643 domain‑containing protein
81708	G→A	1		D93D (GAC→GAT)	EQW00_00380 ←	DUF1643 domain‑containing protein
81717	C→T	1		E90E (GAG→GAA)	EQW00_00380 ←	DUF1643 domain‑containing protein
81738	T→C	1		E83E (GAA→GAG)	EQW00_00380 ←	DUF1643 domain‑containing protein
81741	A→T	1		P82P (CCT→CCA)	EQW00_00380 ←	DUF1643 domain‑containing protein
81744	T→G	1		T81T (ACA→ACC)	EQW00_00380 ←	DUF1643 domain‑containing protein
81771	T→A	1		L72L (CTA→CTT)	EQW00_00380 ←	DUF1643 domain‑containing protein
114596	G→T	1		intergenic (‑7/‑193)	EQW00_00555 ← / → EQW00_00560	IS6‑like element IS257 family transposase/hypothetical protein
116928	C→T		1	intergenic (+3/+97)	EQW00_00570 → / ← arcC	IS3 family transposase/carbamate kinase
124969	T→C	1		E62E (GAA→GAG)	EQW00_00620 ←	universal stress protein
125011	T→C	1		K48K (AAA→AAG)	EQW00_00620 ←	universal stress protein
127346	(A)5→4	1		intergenic (+294/‑126)	EQW00_00630 → / → EQW00_00635	IS6 family transposase/tandem‑type lipoprotein
127350	T→A	1		intergenic (+298/‑122)	EQW00_00630 → / → EQW00_00635	IS6 family transposase/tandem‑type lipoprotein
127378	G→A	1		intergenic (+326/‑94)	EQW00_00630 → / → EQW00_00635	IS6 family transposase/tandem‑type lipoprotein
127393	A→G	1		intergenic (+341/‑79)	EQW00_00630 → / → EQW00_00635	IS6 family transposase/tandem‑type lipoprotein
127405	A→C	1		intergenic (+353/‑67)	EQW00_00630 → / → EQW00_00635	IS6 family transposase/tandem‑type lipoprotein
127409	C→T	1		intergenic (+357/‑63)	EQW00_00630 → / → EQW00_00635	IS6 family transposase/tandem‑type lipoprotein
127422	A→T	1		intergenic (+370/‑50)	EQW00_00630 → / → EQW00_00635	IS6 family transposase/tandem‑type lipoprotein
127437	T→A	1		intergenic (+385/‑35)	EQW00_00630 → / → EQW00_00635	IS6 family transposase/tandem‑type lipoprotein
127439	G→A	1		intergenic (+387/‑33)	EQW00_00630 → / → EQW00_00635	IS6 family transposase/tandem‑type lipoprotein
127483	T→G	1		S4S (TCT→TCG)	EQW00_00635 →	tandem‑type lipoprotein
127534	T→A	1		G21G (GGT→GGA)	EQW00_00635 →	tandem‑type lipoprotein
127564	C→T	1		S31S (AGC→AGT)	EQW00_00635 →	tandem‑type lipoprotein
128197	A→T	1		G242G (GGA→GGT)	EQW00_00635 →	tandem‑type lipoprotein
128239	C→T	1		S256S (AGC→AGT)	EQW00_00635 →	tandem‑type lipoprotein
128241	A→G	1		E257G (GAG→GGG)	EQW00_00635 →	tandem‑type lipoprotein
128248	A→T	1		intergenic (+3/+101)	EQW00_00635 → / ← EQW00_00640	tandem‑type lipoprotein/DNA‑binding response regulator
128250	A→G	1		intergenic (+5/+99)	EQW00_00635 → / ← EQW00_00640	tandem‑type lipoprotein/DNA‑binding response regulator
128259	T→A	1		intergenic (+14/+90)	EQW00_00635 → / ← EQW00_00640	tandem‑type lipoprotein/DNA‑binding response regulator
128266	A→T	1		intergenic (+21/+83)	EQW00_00635 → / ← EQW00_00640	tandem‑type lipoprotein/DNA‑binding response regulator
128301	A→T	1		intergenic (+56/+48)	EQW00_00635 → / ← EQW00_00640	tandem‑type lipoprotein/DNA‑binding response regulator
128311	G→C	1		intergenic (+66/+38)	EQW00_00635 → / ← EQW00_00640	tandem‑type lipoprotein/DNA‑binding response regulator
128386	G→A	1		pseudogene (107/144 nt)	EQW00_00640 ←	DNA‑binding response regulator
128390	G→T	1		pseudogene (103/144 nt)	EQW00_00640 ←	DNA‑binding response regulator
128399	A→G	1		pseudogene (94/144 nt)	EQW00_00640 ←	DNA‑binding response regulator
128411	T→A	1		pseudogene (82/144 nt)	EQW00_00640 ←	DNA‑binding response regulator
128420	T→A	1		pseudogene (73/144 nt)	EQW00_00640 ←	DNA‑binding response regulator
128422	T→A	1		pseudogene (71/144 nt)	EQW00_00640 ←	DNA‑binding response regulator
128428	T→C	1		pseudogene (65/144 nt)	EQW00_00640 ←	DNA‑binding response regulator
128432	A→C	1		pseudogene (61/144 nt)	EQW00_00640 ←	DNA‑binding response regulator
128461	C→T	1		pseudogene (32/144 nt)	EQW00_00640 ←	DNA‑binding response regulator
128477	C→T	1		pseudogene (16/144 nt)	EQW00_00640 ←	DNA‑binding response regulator
128489	C→T	1		pseudogene (4/144 nt)	EQW00_00640 ←	DNA‑binding response regulator
128554	C→A	1		V116V (GTG→GTT)	EQW00_00645 ←	radical SAM protein
128578	T→G	1		R108S (AGA→AGC)	EQW00_00645 ←	radical SAM protein
128608	T→G	1		K98N (AAA→AAC)	EQW00_00645 ←	radical SAM protein
128621	G→A	1		P94L (CCC→CTC)	EQW00_00645 ←	radical SAM protein
128629	G→A	1		G91G (GGC→GGT)	EQW00_00645 ←	radical SAM protein
128651	G→A	1		P84L (CCG→CTG)	EQW00_00645 ←	radical SAM protein
128686	A→G	1		V72V (GTT→GTC)	EQW00_00645 ←	radical SAM protein
128712	G→A	1		Q64* (CAA→TAA)	EQW00_00645 ←	radical SAM protein
128781	A→T	1		S41T (TCT→ACT)	EQW00_00645 ←	radical SAM protein
128802	T→G	1		K34Q (AAA→CAA)	EQW00_00645 ←	radical SAM protein
128805	A→G	1		Y33H (TAT→CAT)	EQW00_00645 ←	radical SAM protein
128866	G→A	1		N12N (AAC→AAT)	EQW00_00645 ←	radical SAM protein
128899	C→A	1		M1V (ATG→GTT) †	EQW00_00645 ←	radical SAM protein
128901	T→C	1		M1V (ATG→GTT) †	EQW00_00645 ←	radical SAM protein
128908	2 bp→AT	1		intergenic (‑7/+5)	EQW00_00645 ← / ← EQW00_00650	radical SAM protein/hypothetical protein
129057	C→T	1		intergenic (‑6/‑155)	EQW00_00650 ← / → EQW00_00655	hypothetical protein/ABC transporter ATP‑binding protein
129068	C→T	1		intergenic (‑17/‑144)	EQW00_00650 ← / → EQW00_00655	hypothetical protein/ABC transporter ATP‑binding protein
129071	G→A	1		intergenic (‑20/‑141)	EQW00_00650 ← / → EQW00_00655	hypothetical protein/ABC transporter ATP‑binding protein
129093	Δ11 bp	1		intergenic (‑42/‑109)	EQW00_00650 ← / → EQW00_00655	hypothetical protein/ABC transporter ATP‑binding protein
129325	T→C	1		N38N (AAT→AAC)	EQW00_00655 →	ABC transporter ATP‑binding protein
129426	A→T	1		K72M (AAG→ATG)	EQW00_00655 →	ABC transporter ATP‑binding protein
129534	C→A	1		T108K (ACG→AAG)	EQW00_00655 →	ABC transporter ATP‑binding protein
129547	A→T	1		K112N (AAA→AAT)	EQW00_00655 →	ABC transporter ATP‑binding protein
129571	G→A	1		K120K (AAG→AAA)	EQW00_00655 →	ABC transporter ATP‑binding protein
129601	G→A	1		K130K (AAG→AAA)	EQW00_00655 →	ABC transporter ATP‑binding protein
129725	A→C	1		I172L (ATA→CTA)	EQW00_00655 →	ABC transporter ATP‑binding protein
129737	C→T	1		L176L (CTA→TTA)	EQW00_00655 →	ABC transporter ATP‑binding protein
129766	G→A	1		V185V (GTG→GTA)	EQW00_00655 →	ABC transporter ATP‑binding protein
129778	T→G	1		T189T (ACT→ACG)	EQW00_00655 →	ABC transporter ATP‑binding protein
129824	C→T	1		L205L (CTA→TTA)	EQW00_00655 →	ABC transporter ATP‑binding protein
129835	A→G	1		G208G (GGA→GGG)	EQW00_00655 →	ABC transporter ATP‑binding protein
129864	C→T	1		S218L (TCG→TTG)	EQW00_00655 →	ABC transporter ATP‑binding protein
129919	G→A	1		E236E (GAG→GAA)	EQW00_00655 →	ABC transporter ATP‑binding protein
129922	G→A	1		L237L (TTG→TTA)	EQW00_00655 →	ABC transporter ATP‑binding protein
129931	C→T	1		F240F (TTC→TTT)	EQW00_00655 →	ABC transporter ATP‑binding protein
130069	G→A	1		K286K (AAG→AAA)	EQW00_00655 →	ABC transporter ATP‑binding protein
130075	A→G	1		Q288Q (CAA→CAG)	EQW00_00655 →	ABC transporter ATP‑binding protein
130166	(GATTATT)1→2	1		coding (75/1122 nt)	EQW00_00660 →	ABC transporter permease
130196	C→T	1		V35V (GTC→GTT)	EQW00_00660 →	ABC transporter permease
130531	G→A	1		S147N (AGC→AAC)	EQW00_00660 →	ABC transporter permease
130534	A→C	1		K148T (AAG→ACG)	EQW00_00660 →	ABC transporter permease
130623	A→T	1		I178L (ATA→TTA)	EQW00_00660 →	ABC transporter permease
130784	C→A	1		V231V (GTC→GTA)	EQW00_00660 →	ABC transporter permease
130823	A→G	1		Q244Q (CAA→CAG)	EQW00_00660 →	ABC transporter permease
130832	A→G	1		I247M (ATA→ATG)	EQW00_00660 →	ABC transporter permease
130865	C→T	1		I258I (ATC→ATT)	EQW00_00660 →	ABC transporter permease
130880	C→T	1		P263P (CCC→CCT)	EQW00_00660 →	ABC transporter permease
130961	A→C	1		V290V (GTA→GTC)	EQW00_00660 →	ABC transporter permease
131031	A→C	1		R314R (AGA→CGA)	EQW00_00660 →	ABC transporter permease
131059	T→A	1		F323Y (TTT→TAT)	EQW00_00660 →	ABC transporter permease
131922	G→A	1		E19K (GAA→AAA)	EQW00_00670 →	response regulator transcription factor
131987	G→A	1		K40K (AAG→AAA)	EQW00_00670 →	response regulator transcription factor
132035	G→A	1		P56P (CCG→CCA)	EQW00_00670 →	response regulator transcription factor
132140	G→A	1		S91S (TCG→TCA)	EQW00_00670 →	response regulator transcription factor
132212	C→T	1		L115L (CTC→CTT)	EQW00_00670 →	response regulator transcription factor
132236	2 bp→AA	1		coding (369‑370/669 nt)	EQW00_00670 →	response regulator transcription factor
132245	C→T	1		N126N (AAC→AAT)	EQW00_00670 →	response regulator transcription factor
132255	(A)8→7	1		coding (388/669 nt)	EQW00_00670 →	response regulator transcription factor
132269	C→T	1		I134I (ATC→ATT)	EQW00_00670 →	response regulator transcription factor
132278	T→C	1		Y137Y (TAT→TAC)	EQW00_00670 →	response regulator transcription factor
132296	T→C	1		D143D (GAT→GAC)	EQW00_00670 →	response regulator transcription factor
132311	G→A	1		T148T (ACG→ACA)	EQW00_00670 →	response regulator transcription factor
132422	A→C	1		G185G (GGA→GGC)	EQW00_00670 →	response regulator transcription factor
132528	C→T	1	?	L221L (CTA→TTA)	EQW00_00670 →	response regulator transcription factor
132757	G→A	1		Q78Q (CAG→CAA)	EQW00_00675 →	HAMP domain‑containing histidine kinase
132814	G→A	1		Q97Q (CAG→CAA)	EQW00_00675 →	HAMP domain‑containing histidine kinase
132831	A→G	1		H103R (CAC→CGC)	EQW00_00675 →	HAMP domain‑containing histidine kinase
132871	T→C	1		F116F (TTT→TTC)	EQW00_00675 →	HAMP domain‑containing histidine kinase
133003	T→C	1		T160T (ACT→ACC)	EQW00_00675 →	HAMP domain‑containing histidine kinase
133075	C→T	1		F184F (TTC→TTT)	EQW00_00675 →	HAMP domain‑containing histidine kinase
133087	A→G	1		K188K (AAA→AAG)	EQW00_00675 →	HAMP domain‑containing histidine kinase
133150	G→A	1		K209K (AAG→AAA)	EQW00_00675 →	HAMP domain‑containing histidine kinase
133285	T→C	1		P254P (CCT→CCC)	EQW00_00675 →	HAMP domain‑containing histidine kinase
133289	C→T	1		H256Y (CAT→TAT)	EQW00_00675 →	HAMP domain‑containing histidine kinase
133316	T→C	1		L265L (TTA→CTA)	EQW00_00675 →	HAMP domain‑containing histidine kinase
133396	A→C	1		I291I (ATA→ATC)	EQW00_00675 →	HAMP domain‑containing histidine kinase
133435	T→A	1		G304G (GGT→GGA)	EQW00_00675 →	HAMP domain‑containing histidine kinase
133457	C→T	1		L312L (CTG→TTG)	EQW00_00675 →	HAMP domain‑containing histidine kinase
133468	C→T	1		A315A (GCC→GCT)	EQW00_00675 →	HAMP domain‑containing histidine kinase
133474	A→G	1		E317E (GAA→GAG)	EQW00_00675 →	HAMP domain‑containing histidine kinase
133519	G→A	1		L332L (CTG→CTA)	EQW00_00675 →	HAMP domain‑containing histidine kinase
133582	G→T	1		K353N (AAG→AAT)	EQW00_00675 →	HAMP domain‑containing histidine kinase
133585	T→C	1		H354H (CAT→CAC)	EQW00_00675 →	HAMP domain‑containing histidine kinase
133612	C→T	1		V363V (GTC→GTT)	EQW00_00675 →	HAMP domain‑containing histidine kinase
133619	A→T	1		intergenic (+4/‑504)	EQW00_00675 → / → EQW00_00680	HAMP domain‑containing histidine kinase/hypothetical protein
133631	Δ1 bp	1		intergenic (+16/‑492)	EQW00_00675 → / → EQW00_00680	HAMP domain‑containing histidine kinase/hypothetical protein
133636	A→G	1		intergenic (+21/‑487)	EQW00_00675 → / → EQW00_00680	HAMP domain‑containing histidine kinase/hypothetical protein
133670	G→T	1		intergenic (+55/‑453)	EQW00_00675 → / → EQW00_00680	HAMP domain‑containing histidine kinase/hypothetical protein
133683	T→C	1		intergenic (+68/‑440)	EQW00_00675 → / → EQW00_00680	HAMP domain‑containing histidine kinase/hypothetical protein
133688	+ATTAATTA	1		intergenic (+73/‑435)	EQW00_00675 → / → EQW00_00680	HAMP domain‑containing histidine kinase/hypothetical protein
133689	+CG	1		intergenic (+74/‑434)	EQW00_00675 → / → EQW00_00680	HAMP domain‑containing histidine kinase/hypothetical protein
133701	A→G	1		intergenic (+86/‑422)	EQW00_00675 → / → EQW00_00680	HAMP domain‑containing histidine kinase/hypothetical protein
133720	C→T	1		intergenic (+105/‑403)	EQW00_00675 → / → EQW00_00680	HAMP domain‑containing histidine kinase/hypothetical protein
133723	2 bp→TT	1		intergenic (+108/‑399)	EQW00_00675 → / → EQW00_00680	HAMP domain‑containing histidine kinase/hypothetical protein
133730	A→G	1		intergenic (+115/‑393)	EQW00_00675 → / → EQW00_00680	HAMP domain‑containing histidine kinase/hypothetical protein
133732	A→T	1		intergenic (+117/‑391)	EQW00_00675 → / → EQW00_00680	HAMP domain‑containing histidine kinase/hypothetical protein
133764	A→T	1		intergenic (+149/‑359)	EQW00_00675 → / → EQW00_00680	HAMP domain‑containing histidine kinase/hypothetical protein
133774	A→C	1		intergenic (+159/‑349)	EQW00_00675 → / → EQW00_00680	HAMP domain‑containing histidine kinase/hypothetical protein
133798	C→T	1		intergenic (+183/‑325)	EQW00_00675 → / → EQW00_00680	HAMP domain‑containing histidine kinase/hypothetical protein
133825	T→A	1		intergenic (+210/‑298)	EQW00_00675 → / → EQW00_00680	HAMP domain‑containing histidine kinase/hypothetical protein
133847	A→G	1		intergenic (+232/‑276)	EQW00_00675 → / → EQW00_00680	HAMP domain‑containing histidine kinase/hypothetical protein
133861	C→G	1		intergenic (+246/‑262)	EQW00_00675 → / → EQW00_00680	HAMP domain‑containing histidine kinase/hypothetical protein
133892	T→C	1		intergenic (+277/‑231)	EQW00_00675 → / → EQW00_00680	HAMP domain‑containing histidine kinase/hypothetical protein
133910	T→C	1		intergenic (+295/‑213)	EQW00_00675 → / → EQW00_00680	HAMP domain‑containing histidine kinase/hypothetical protein
133928	T→C	1		intergenic (+313/‑195)	EQW00_00675 → / → EQW00_00680	HAMP domain‑containing histidine kinase/hypothetical protein
133931	T→C	1		intergenic (+316/‑192)	EQW00_00675 → / → EQW00_00680	HAMP domain‑containing histidine kinase/hypothetical protein
133946	G→T	1		intergenic (+331/‑177)	EQW00_00675 → / → EQW00_00680	HAMP domain‑containing histidine kinase/hypothetical protein
133961	C→T	1		intergenic (+346/‑162)	EQW00_00675 → / → EQW00_00680	HAMP domain‑containing histidine kinase/hypothetical protein
133984	T→A	1		intergenic (+369/‑139)	EQW00_00675 → / → EQW00_00680	HAMP domain‑containing histidine kinase/hypothetical protein
133992	G→A	1		intergenic (+377/‑131)	EQW00_00675 → / → EQW00_00680	HAMP domain‑containing histidine kinase/hypothetical protein
134014	108 bp→32 bp	1		intergenic (+399/‑2)	EQW00_00675 → / → EQW00_00680	HAMP domain‑containing histidine kinase/hypothetical protein
134285	+A	1		intergenic (+22/‑239)	EQW00_00680 → / → EQW00_00685	hypothetical protein/MFS transporter
134288	Δ1 bp	1		intergenic (+25/‑236)	EQW00_00680 → / → EQW00_00685	hypothetical protein/MFS transporter
134302	A→T	1		intergenic (+39/‑222)	EQW00_00680 → / → EQW00_00685	hypothetical protein/MFS transporter
134307	C→T	1		intergenic (+44/‑217)	EQW00_00680 → / → EQW00_00685	hypothetical protein/MFS transporter
134311	G→C	1		intergenic (+48/‑213)	EQW00_00680 → / → EQW00_00685	hypothetical protein/MFS transporter
134318	C→T	1		intergenic (+55/‑206)	EQW00_00680 → / → EQW00_00685	hypothetical protein/MFS transporter
134325	A→G	1		intergenic (+62/‑199)	EQW00_00680 → / → EQW00_00685	hypothetical protein/MFS transporter
134357	A→G	1		intergenic (+94/‑167)	EQW00_00680 → / → EQW00_00685	hypothetical protein/MFS transporter
134379	2 bp→A	1		intergenic (+116/‑144)	EQW00_00680 → / → EQW00_00685	hypothetical protein/MFS transporter
134409	T→C	1		intergenic (+146/‑115)	EQW00_00680 → / → EQW00_00685	hypothetical protein/MFS transporter
134429	T→A	1		intergenic (+166/‑95)	EQW00_00680 → / → EQW00_00685	hypothetical protein/MFS transporter
134431	A→G	1		intergenic (+168/‑93)	EQW00_00680 → / → EQW00_00685	hypothetical protein/MFS transporter
134446	T→A	1		intergenic (+183/‑78)	EQW00_00680 → / → EQW00_00685	hypothetical protein/MFS transporter
134464	C→T	1		intergenic (+201/‑60)	EQW00_00680 → / → EQW00_00685	hypothetical protein/MFS transporter
134495	G→T	1		intergenic (+232/‑29)	EQW00_00680 → / → EQW00_00685	hypothetical protein/MFS transporter
134544	T→C	1		N7N (AAT→AAC)	EQW00_00685 →	MFS transporter
134558	T→C	1		I12T (ATA→ACA)	EQW00_00685 →	MFS transporter
134571	C→T	1		N16N (AAC→AAT)	EQW00_00685 →	MFS transporter
134805	C→T	1		T94T (ACC→ACT)	EQW00_00685 →	MFS transporter
134835	A→G	1		L104L (TTA→TTG)	EQW00_00685 →	MFS transporter
134856	A→C	1		A111A (GCA→GCC)	EQW00_00685 →	MFS transporter
134893	3 bp→AAT	1		coding (370‑372/1377 nt)	EQW00_00685 →	MFS transporter
135114	A→G	1		I197M (ATA→ATG)	EQW00_00685 →	MFS transporter
135222	A→G	1		R233R (AGA→AGG)	EQW00_00685 →	MFS transporter
135290	A→G	1		N256S (AAC→AGC)	EQW00_00685 →	MFS transporter
135408	G→A	1		K295K (AAG→AAA)	EQW00_00685 →	MFS transporter
135468	C→T	1		Y315Y (TAC→TAT)	EQW00_00685 →	MFS transporter
135498	C→T	1		S325S (AGC→AGT)	EQW00_00685 →	MFS transporter
135571	G→C	1		V350L (GTT→CTT)	EQW00_00685 →	MFS transporter
135636	T→A	1		S371S (TCT→TCA)	EQW00_00685 →	MFS transporter
135720	A→G	1		S399S (TCA→TCG)	EQW00_00685 →	MFS transporter
135735	T→G	1		G404G (GGT→GGG)	EQW00_00685 →	MFS transporter
135902	T→C	1		intergenic (+2/+67)	EQW00_00685 → / ← EQW00_00690	MFS transporter/hypothetical protein
135910	Δ1 bp	1		intergenic (+10/+59)	EQW00_00685 → / ← EQW00_00690	MFS transporter/hypothetical protein
135916	T→C	1		intergenic (+16/+53)	EQW00_00685 → / ← EQW00_00690	MFS transporter/hypothetical protein
135922	G→A	1		intergenic (+22/+47)	EQW00_00685 → / ← EQW00_00690	MFS transporter/hypothetical protein
137099	Δ2 bp	1		intergenic (+168/‑293)	EQW00_00695 → / → EQW00_00700	hypothetical protein/copper‑translocating P‑type ATPase
137109	T→C	1		intergenic (+178/‑284)	EQW00_00695 → / → EQW00_00700	hypothetical protein/copper‑translocating P‑type ATPase
137118	C→G	1		intergenic (+187/‑275)	EQW00_00695 → / → EQW00_00700	hypothetical protein/copper‑translocating P‑type ATPase
137120	A→T	1		intergenic (+189/‑273)	EQW00_00695 → / → EQW00_00700	hypothetical protein/copper‑translocating P‑type ATPase
137160	C→A	1		intergenic (+229/‑233)	EQW00_00695 → / → EQW00_00700	hypothetical protein/copper‑translocating P‑type ATPase
137171	G→T	1		intergenic (+240/‑222)	EQW00_00695 → / → EQW00_00700	hypothetical protein/copper‑translocating P‑type ATPase
137221	C→G	1		intergenic (+290/‑172)	EQW00_00695 → / → EQW00_00700	hypothetical protein/copper‑translocating P‑type ATPase
137225	G→T	1		intergenic (+294/‑168)	EQW00_00695 → / → EQW00_00700	hypothetical protein/copper‑translocating P‑type ATPase
137229	C→A	1		intergenic (+298/‑164)	EQW00_00695 → / → EQW00_00700	hypothetical protein/copper‑translocating P‑type ATPase
137232	C→A	1		intergenic (+301/‑161)	EQW00_00695 → / → EQW00_00700	hypothetical protein/copper‑translocating P‑type ATPase
137239	G→A	1		intergenic (+308/‑154)	EQW00_00695 → / → EQW00_00700	hypothetical protein/copper‑translocating P‑type ATPase
137252	C→T	1		intergenic (+321/‑141)	EQW00_00695 → / → EQW00_00700	hypothetical protein/copper‑translocating P‑type ATPase
137258	T→C	1		intergenic (+327/‑135)	EQW00_00695 → / → EQW00_00700	hypothetical protein/copper‑translocating P‑type ATPase
137264	3 bp→TGA	1		intergenic (+333/‑127)	EQW00_00695 → / → EQW00_00700	hypothetical protein/copper‑translocating P‑type ATPase
137291	5 bp→5 bp	1		intergenic (+360/‑98)	EQW00_00695 → / → EQW00_00700	hypothetical protein/copper‑translocating P‑type ATPase
137310	2 bp→GA	1		intergenic (+379/‑82)	EQW00_00695 → / → EQW00_00700	hypothetical protein/copper‑translocating P‑type ATPase
137320	2 bp→AC	1		intergenic (+389/‑72)	EQW00_00695 → / → EQW00_00700	hypothetical protein/copper‑translocating P‑type ATPase
137330	A→C	1		intergenic (+399/‑63)	EQW00_00695 → / → EQW00_00700	hypothetical protein/copper‑translocating P‑type ATPase
137333	A→G	1		intergenic (+402/‑60)	EQW00_00695 → / → EQW00_00700	hypothetical protein/copper‑translocating P‑type ATPase
137337	+C	1		intergenic (+406/‑56)	EQW00_00695 → / → EQW00_00700	hypothetical protein/copper‑translocating P‑type ATPase
137341	A→G	1		intergenic (+410/‑52)	EQW00_00695 → / → EQW00_00700	hypothetical protein/copper‑translocating P‑type ATPase
137373	C→A	1		intergenic (+442/‑20)	EQW00_00695 → / → EQW00_00700	hypothetical protein/copper‑translocating P‑type ATPase
137404	T→C	1		S4S (TCT→TCC)	EQW00_00700 →	copper‑translocating P‑type ATPase
137410	A→C	1		Q6H (CAA→CAC)	EQW00_00700 →	copper‑translocating P‑type ATPase
137430	2 bp→CC	1		coding (38‑39/2025 nt)	EQW00_00700 →	copper‑translocating P‑type ATPase
137439	Δ1 bp	1		coding (47/2025 nt)	EQW00_00700 →	copper‑translocating P‑type ATPase
137524	T→C	1		L44L (CTT→CTC)	EQW00_00700 →	copper‑translocating P‑type ATPase
137543	A→G	1		I51V (ATT→GTT)	EQW00_00700 →	copper‑translocating P‑type ATPase
137677	T→C	1		G95G (GGT→GGC)	EQW00_00700 →	copper‑translocating P‑type ATPase
137695	C→T	1		A101A (GCC→GCT)	EQW00_00700 →	copper‑translocating P‑type ATPase
137887	G→A	1		L165L (CTG→CTA)	EQW00_00700 →	copper‑translocating P‑type ATPase
138148	G→T	1		V252V (GTG→GTT)	EQW00_00700 →	copper‑translocating P‑type ATPase
138283	G→T	1		S297S (TCG→TCT)	EQW00_00700 →	copper‑translocating P‑type ATPase
138826	T→C	1		S478S (AGT→AGC)	EQW00_00700 →	copper‑translocating P‑type ATPase
138923	A→C	1		N511H (AAT→CAT)	EQW00_00700 →	copper‑translocating P‑type ATPase
138985	A→G	1		E531E (GAA→GAG)	EQW00_00700 →	copper‑translocating P‑type ATPase
139006	T→C	1		H538H (CAT→CAC)	EQW00_00700 →	copper‑translocating P‑type ATPase
139015	C→T	1		L541L (CTC→CTT)	EQW00_00700 →	copper‑translocating P‑type ATPase
139036	C→T	1		S548S (AGC→AGT)	EQW00_00700 →	copper‑translocating P‑type ATPase
139057	2 bp→TG	1		coding (1665‑1666/2025 nt)	EQW00_00700 →	copper‑translocating P‑type ATPase
139108	C→T	1		S572S (AGC→AGT)	EQW00_00700 →	copper‑translocating P‑type ATPase
139208	G→A	1		V606I (GTT→ATC)	EQW00_00700 →	copper‑translocating P‑type ATPase
139210	T→C	1		V606I (GTT→ATC)	EQW00_00700 →	copper‑translocating P‑type ATPase
139222	C→T	1		T610T (ACC→ACT)	EQW00_00700 →	copper‑translocating P‑type ATPase
139252	T→G	1		V620V (GTT→GTG)	EQW00_00700 →	copper‑translocating P‑type ATPase
139521	C→T	1		D30D (GAC→GAT)	EQW00_00705 →	copper oxidase
139530	C→T	1		N33N (AAC→AAT)	EQW00_00705 →	copper oxidase
139565	A→C	1		K45T (AAA→ACA)	EQW00_00705 →	copper oxidase
139576	T→C	1		Y49H (TAT→CAT)	EQW00_00705 →	copper oxidase
139636	G→A	1		E69K (GAA→AAA)	EQW00_00705 →	copper oxidase
139696	G→A	1		E89K (GAA→AAA)	EQW00_00705 →	copper oxidase
139858	A→G	1		I143V (ATA→GTA)	EQW00_00705 →	copper oxidase
139891	G→A	1		V154I (GTT→ATT)	EQW00_00705 →	copper oxidase
140200	G→A	1		A257T (GCA→ACA)	EQW00_00705 →	copper oxidase
140527	C→A	1		H366N (CAT→AAT)	EQW00_00705 →	copper oxidase
140829	G→T	1		E466D (GAG→GAT)	EQW00_00705 →	copper oxidase
140848	A→G	1		I473V (ATA→GTA)	EQW00_00705 →	copper oxidase
141028	G→A	1		G48G (GGG→GGA)	EQW00_00710 →	DUF1541 domain‑containing protein
141088	T→C	1		A68A (GCT→GCC)	EQW00_00710 →	DUF1541 domain‑containing protein
141163	C→T	1		I93I (ATC→ATT)	EQW00_00710 →	DUF1541 domain‑containing protein
141193	A→G	1		K103K (AAA→AAG)	EQW00_00710 →	DUF1541 domain‑containing protein
141195	A→G	1		D104G (GAC→GGC)	EQW00_00710 →	DUF1541 domain‑containing protein
141219	A→G	1		N112S (AAT→AGT)	EQW00_00710 →	DUF1541 domain‑containing protein
141256	T→A	1		I124I (ATT→ATA)	EQW00_00710 →	DUF1541 domain‑containing protein
141274	T→G	1		T130T (ACT→ACG)	EQW00_00710 →	DUF1541 domain‑containing protein
145573	T→C	1		K98K (AAA→AAG)	arsC ←	arsenate reductase (thioredoxin)
145576	T→C	1		K97K (AAA→AAG)	arsC ←	arsenate reductase (thioredoxin)
145583	C→T	1		S95N (AGT→AAT)	arsC ←	arsenate reductase (thioredoxin)
145585	C→A	1		P94P (CCG→CCT)	arsC ←	arsenate reductase (thioredoxin)
145603	A→G	1		N88N (AAT→AAC)	arsC ←	arsenate reductase (thioredoxin)
145606	Δ1 bp	1		coding (261/396 nt)	arsC ←	arsenate reductase (thioredoxin)
145609	+A	1		coding (258/396 nt)	arsC ←	arsenate reductase (thioredoxin)
145626	A→G	1		L81L (TTA→CTA)	arsC ←	arsenate reductase (thioredoxin)
145642	A→G	1		S75S (TCT→TCC)	arsC ←	arsenate reductase (thioredoxin)
145648	A→G	1		H73N (CAT→AAC)	arsC ←	arsenate reductase (thioredoxin)
145650	G→T	1		H73N (CAT→AAC)	arsC ←	arsenate reductase (thioredoxin)
145660	T→G	1		Q69N (CAA→AAC)	arsC ←	arsenate reductase (thioredoxin)
145662	G→T	1		Q69N (CAA→AAC)	arsC ←	arsenate reductase (thioredoxin)
145684	A→G	1		N61N (AAT→AAC)	arsC ←	arsenate reductase (thioredoxin)
145714	C→A	1		A51A (GCG→GCT)	arsC ←	arsenate reductase (thioredoxin)
147154	T→A	1		T7T (ACA→ACT)	EQW00_00740 ←	arsenic transporter
147169	T→C	1		T2T (ACA→ACG)	EQW00_00740 ←	arsenic transporter
147183	T→C	1		E103E (GAA→GAG)	EQW00_00745 ←	ArsR family transcriptional regulator
147198	A→T	1		T98T (ACT→ACA)	EQW00_00745 ←	ArsR family transcriptional regulator
147224	T→A	1		S90C (AGT→TGT)	EQW00_00745 ←	ArsR family transcriptional regulator
147254	T→C	1		I80V (ATT→GTT)	EQW00_00745 ←	ArsR family transcriptional regulator
147257	C→T	1		D79N (GAC→AAC)	EQW00_00745 ←	ArsR family transcriptional regulator
147261	T→C	1		L77L (TTA→TTG)	EQW00_00745 ←	ArsR family transcriptional regulator
147267	2 bp→GT	1		coding (224‑225/315 nt)	EQW00_00745 ←	ArsR family transcriptional regulator
147282	A→G	1		Y70Y (TAT→TAC)	EQW00_00745 ←	ArsR family transcriptional regulator
147285	T→G	1		L69F (TTA→TTC)	EQW00_00745 ←	ArsR family transcriptional regulator
147289	T→A	1		N68I (AAT→ATT)	EQW00_00745 ←	ArsR family transcriptional regulator
147303	C→T	1		K63K (AAG→AAA)	EQW00_00745 ←	ArsR family transcriptional regulator
147309	A→G	1		S61S (TCT→TCC)	EQW00_00745 ←	ArsR family transcriptional regulator
147383	G→C	1		Q37E (CAG→GAG)	EQW00_00745 ←	ArsR family transcriptional regulator
147411	G→A	1		C27C (TGC→TGT)	EQW00_00745 ←	ArsR family transcriptional regulator
147432	C→T	1		E20E (GAG→GAA)	EQW00_00745 ←	ArsR family transcriptional regulator
147498	(T)7→6	1		intergenic (‑7/+143)	EQW00_00745 ← / ← arsA	ArsR family transcriptional regulator/arsenical pump‑driving ATPase
147514	G→A	1		intergenic (‑23/+127)	EQW00_00745 ← / ← arsA	ArsR family transcriptional regulator/arsenical pump‑driving ATPase
147525	A→T	1		intergenic (‑34/+116)	EQW00_00745 ← / ← arsA	ArsR family transcriptional regulator/arsenical pump‑driving ATPase
147548	T→C	1		intergenic (‑57/+93)	EQW00_00745 ← / ← arsA	ArsR family transcriptional regulator/arsenical pump‑driving ATPase
147560	C→T	1		intergenic (‑69/+81)	EQW00_00745 ← / ← arsA	ArsR family transcriptional regulator/arsenical pump‑driving ATPase
147574	C→T	1		intergenic (‑83/+67)	EQW00_00745 ← / ← arsA	ArsR family transcriptional regulator/arsenical pump‑driving ATPase
147598	A→G	1		intergenic (‑107/+43)	EQW00_00745 ← / ← arsA	ArsR family transcriptional regulator/arsenical pump‑driving ATPase
147607	Δ10 bp	1		intergenic (‑116/+25)	EQW00_00745 ← / ← arsA	ArsR family transcriptional regulator/arsenical pump‑driving ATPase
147620	T→G	1		intergenic (‑129/+21)	EQW00_00745 ← / ← arsA	ArsR family transcriptional regulator/arsenical pump‑driving ATPase
147624	C→T	1		intergenic (‑133/+17)	EQW00_00745 ← / ← arsA	ArsR family transcriptional regulator/arsenical pump‑driving ATPase
147639	T→C	1		intergenic (‑148/+2)	EQW00_00745 ← / ← arsA	ArsR family transcriptional regulator/arsenical pump‑driving ATPase
147642	C→T	1		*582* (TGA→TAA)	arsA ←	arsenical pump‑driving ATPase
147651	A→G	1		L579S (TTA→TCA)	arsA ←	arsenical pump‑driving ATPase
147655	C→T	1		V578I (GTA→ATA)	arsA ←	arsenical pump‑driving ATPase
147685	G→A	1		L568F (CTT→TTT)	arsA ←	arsenical pump‑driving ATPase
147701	C→T	1		K562K (AAG→AAA)	arsA ←	arsenical pump‑driving ATPase
147785	A→G	1		V534V (GTT→GTC)	arsA ←	arsenical pump‑driving ATPase
147868	A→G	1		L507L (TTA→CTA)	arsA ←	arsenical pump‑driving ATPase
147908	T→C	1		K493K (AAA→AAG)	arsA ←	arsenical pump‑driving ATPase
147911	G→A	1		P492P (CCC→CCT)	arsA ←	arsenical pump‑driving ATPase
147947	G→T	1		S480S (TCC→TCA)	arsA ←	arsenical pump‑driving ATPase
147995	T→C	1		L464L (CTA→CTG)	arsA ←	arsenical pump‑driving ATPase
148031	T→G	1		V452V (GTA→GTC)	arsA ←	arsenical pump‑driving ATPase
148046	T→G	1		E447D (GAA→GAC)	arsA ←	arsenical pump‑driving ATPase
148166	T→G	1		A407A (GCA→GCC)	arsA ←	arsenical pump‑driving ATPase
148187	T→C	1		K400K (AAA→AAG)	arsA ←	arsenical pump‑driving ATPase
148238	G→A	1		T383T (ACC→ACT)	arsA ←	arsenical pump‑driving ATPase
148307	3 bp→CGT	1		coding (1078‑1080/1746 nt)	arsA ←	arsenical pump‑driving ATPase
148400	T→G	1		I329I (ATA→ATC)	arsA ←	arsenical pump‑driving ATPase
148508	C→A	1		K293N (AAG→AAT)	arsA ←	arsenical pump‑driving ATPase
148533	T→A	1		H285L (CAT→CTT)	arsA ←	arsenical pump‑driving ATPase
148713	C→G	1		S225T (AGT→ACT)	arsA ←	arsenical pump‑driving ATPase
148770	G→A	1		A206V (GCA→GTA)	arsA ←	arsenical pump‑driving ATPase
148793	T→A	1		E198D (GAA→GAT)	arsA ←	arsenical pump‑driving ATPase
148901	T→G	1		P162P (CCA→CCC)	arsA ←	arsenical pump‑driving ATPase
149024	C→T	1		E121E (GAG→GAA)	arsA ←	arsenical pump‑driving ATPase
149029	C→A	1		A120S (GCT→TCT)	arsA ←	arsenical pump‑driving ATPase
149323	C→T	1		V22I (GTT→ATT)	arsA ←	arsenical pump‑driving ATPase
149332	A→G	1		L19L (TTA→CTA)	arsA ←	arsenical pump‑driving ATPase
149351	C→T	1		K12K (AAG→AAA)	arsA ←	arsenical pump‑driving ATPase
149458	2 bp→CC	1		coding (241‑242/348 nt)	arsD ←	arsenite efflux transporter metallochaperone ArsD
149525	T→G	1		K59Q (AAA→CAA)	arsD ←	arsenite efflux transporter metallochaperone ArsD
149531	G→T	1		Q57K (CAA→AAA)	arsD ←	arsenite efflux transporter metallochaperone ArsD
149535	A→G	1		F55F (TTT→TTC)	arsD ←	arsenite efflux transporter metallochaperone ArsD
149553	G→A	1		N49N (AAC→AAT)	arsD ←	arsenite efflux transporter metallochaperone ArsD
149589	T→C	1		K37K (AAA→AAG)	arsD ←	arsenite efflux transporter metallochaperone ArsD
149615	2 bp→CT	1		coding (84‑85/348 nt)	arsD ←	arsenite efflux transporter metallochaperone ArsD
149640	A→T	1		P20P (CCT→CCA)	arsD ←	arsenite efflux transporter metallochaperone ArsD
149652	C→T	1		G16G (GGG→GGA)	arsD ←	arsenite efflux transporter metallochaperone ArsD
149735	C→T	1		intergenic (‑36/‑485)	arsD ← / → EQW00_00760	arsenite efflux transporter metallochaperone ArsD/ArsR family transcriptional regulator
149754	A→G	1		intergenic (‑55/‑466)	arsD ← / → EQW00_00760	arsenite efflux transporter metallochaperone ArsD/ArsR family transcriptional regulator
149765	T→A	1		intergenic (‑66/‑455)	arsD ← / → EQW00_00760	arsenite efflux transporter metallochaperone ArsD/ArsR family transcriptional regulator
149769	G→T	1		intergenic (‑70/‑451)	arsD ← / → EQW00_00760	arsenite efflux transporter metallochaperone ArsD/ArsR family transcriptional regulator
149777	+T	1		intergenic (‑78/‑443)	arsD ← / → EQW00_00760	arsenite efflux transporter metallochaperone ArsD/ArsR family transcriptional regulator
149787	2 bp→AC	1		intergenic (‑88/‑432)	arsD ← / → EQW00_00760	arsenite efflux transporter metallochaperone ArsD/ArsR family transcriptional regulator
149818	G→A	1		intergenic (‑119/‑402)	arsD ← / → EQW00_00760	arsenite efflux transporter metallochaperone ArsD/ArsR family transcriptional regulator
149821	G→A	1		intergenic (‑122/‑399)	arsD ← / → EQW00_00760	arsenite efflux transporter metallochaperone ArsD/ArsR family transcriptional regulator
149836	+TT	1		intergenic (‑137/‑384)	arsD ← / → EQW00_00760	arsenite efflux transporter metallochaperone ArsD/ArsR family transcriptional regulator
149867	T→C	1		intergenic (‑168/‑353)	arsD ← / → EQW00_00760	arsenite efflux transporter metallochaperone ArsD/ArsR family transcriptional regulator
149872	Δ1 bp	1		intergenic (‑173/‑348)	arsD ← / → EQW00_00760	arsenite efflux transporter metallochaperone ArsD/ArsR family transcriptional regulator
149894	T→G	1		intergenic (‑195/‑326)	arsD ← / → EQW00_00760	arsenite efflux transporter metallochaperone ArsD/ArsR family transcriptional regulator
149911	G→A	1		intergenic (‑212/‑309)	arsD ← / → EQW00_00760	arsenite efflux transporter metallochaperone ArsD/ArsR family transcriptional regulator
149915	T→C	1		intergenic (‑216/‑305)	arsD ← / → EQW00_00760	arsenite efflux transporter metallochaperone ArsD/ArsR family transcriptional regulator
149921	G→A	1		intergenic (‑222/‑299)	arsD ← / → EQW00_00760	arsenite efflux transporter metallochaperone ArsD/ArsR family transcriptional regulator
149954	A→G	1		intergenic (‑255/‑266)	arsD ← / → EQW00_00760	arsenite efflux transporter metallochaperone ArsD/ArsR family transcriptional regulator
149966	A→G	1		intergenic (‑267/‑254)	arsD ← / → EQW00_00760	arsenite efflux transporter metallochaperone ArsD/ArsR family transcriptional regulator
149968	A→G	1		intergenic (‑269/‑252)	arsD ← / → EQW00_00760	arsenite efflux transporter metallochaperone ArsD/ArsR family transcriptional regulator
149970	T→C	1		intergenic (‑271/‑250)	arsD ← / → EQW00_00760	arsenite efflux transporter metallochaperone ArsD/ArsR family transcriptional regulator
149974	A→C	1		intergenic (‑275/‑246)	arsD ← / → EQW00_00760	arsenite efflux transporter metallochaperone ArsD/ArsR family transcriptional regulator
149981	A→G	1		intergenic (‑282/‑239)	arsD ← / → EQW00_00760	arsenite efflux transporter metallochaperone ArsD/ArsR family transcriptional regulator
149990	T→C	1		intergenic (‑291/‑230)	arsD ← / → EQW00_00760	arsenite efflux transporter metallochaperone ArsD/ArsR family transcriptional regulator
150009	T→G	1		intergenic (‑310/‑211)	arsD ← / → EQW00_00760	arsenite efflux transporter metallochaperone ArsD/ArsR family transcriptional regulator
150011	T→G	1		intergenic (‑312/‑209)	arsD ← / → EQW00_00760	arsenite efflux transporter metallochaperone ArsD/ArsR family transcriptional regulator
150017	C→T	1		intergenic (‑318/‑203)	arsD ← / → EQW00_00760	arsenite efflux transporter metallochaperone ArsD/ArsR family transcriptional regulator
150023	T→A	1		intergenic (‑324/‑197)	arsD ← / → EQW00_00760	arsenite efflux transporter metallochaperone ArsD/ArsR family transcriptional regulator
150044	C→G	1		intergenic (‑345/‑176)	arsD ← / → EQW00_00760	arsenite efflux transporter metallochaperone ArsD/ArsR family transcriptional regulator
150082	Δ1 bp	1		intergenic (‑383/‑138)	arsD ← / → EQW00_00760	arsenite efflux transporter metallochaperone ArsD/ArsR family transcriptional regulator
150088	T→G	1		intergenic (‑389/‑132)	arsD ← / → EQW00_00760	arsenite efflux transporter metallochaperone ArsD/ArsR family transcriptional regulator
150090	G→A	1		intergenic (‑391/‑130)	arsD ← / → EQW00_00760	arsenite efflux transporter metallochaperone ArsD/ArsR family transcriptional regulator
150108	T→G	1		intergenic (‑409/‑112)	arsD ← / → EQW00_00760	arsenite efflux transporter metallochaperone ArsD/ArsR family transcriptional regulator
150111	T→C	1		intergenic (‑412/‑109)	arsD ← / → EQW00_00760	arsenite efflux transporter metallochaperone ArsD/ArsR family transcriptional regulator
150116	C→A	1		intergenic (‑417/‑104)	arsD ← / → EQW00_00760	arsenite efflux transporter metallochaperone ArsD/ArsR family transcriptional regulator
150142	G→A	1		intergenic (‑443/‑78)	arsD ← / → EQW00_00760	arsenite efflux transporter metallochaperone ArsD/ArsR family transcriptional regulator
150171	A→G	1		intergenic (‑472/‑49)	arsD ← / → EQW00_00760	arsenite efflux transporter metallochaperone ArsD/ArsR family transcriptional regulator
150231	T→C	1		I4I (ATT→ATC)	EQW00_00760 →	ArsR family transcriptional regulator
150235	A→G	1		T6A (ACA→GCA)	EQW00_00760 →	ArsR family transcriptional regulator
150264	G→A	1		Q15Q (CAG→CAA)	EQW00_00760 →	ArsR family transcriptional regulator
150282	G→T	1		K21N (AAG→AAT)	EQW00_00760 →	ArsR family transcriptional regulator
150344	2 bp→TC	1		coding (125‑126/321 nt)	EQW00_00760 →	ArsR family transcriptional regulator
150363	G→A	1		V48V (GTG→GTA)	EQW00_00760 →	ArsR family transcriptional regulator
150462	C→G	1		G81G (GGC→GGG)	EQW00_00760 →	ArsR family transcriptional regulator
150492	A→G	1		Q91Q (CAA→CAG)	EQW00_00760 →	ArsR family transcriptional regulator
150555	G→A	1		intergenic (+15/‑73)	EQW00_00760 → / → EQW00_00765	ArsR family transcriptional regulator/permease
150618	C→T	1		intergenic (+78/‑10)	EQW00_00760 → / → EQW00_00765	ArsR family transcriptional regulator/permease
150627	C→A	1		intergenic (+87/‑1)	EQW00_00760 → / → EQW00_00765	ArsR family transcriptional regulator/permease
150689	C→T	1		T21I (ACA→ATA)	EQW00_00765 →	permease
150721	T→A	1		L32I (TTA→ATA)	EQW00_00765 →	permease
150726	T→C	1		I33I (ATT→ATC)	EQW00_00765 →	permease
150729	A→G	1		Q34Q (CAA→CAG)	EQW00_00765 →	permease
150732	2 bp→GA	1		coding (105‑106/885 nt)	EQW00_00765 →	permease
150741	G→A	1		S38S (TCG→TCA)	EQW00_00765 →	permease
150753	Δ1 bp	1		coding (126/885 nt)	EQW00_00765 →	permease
150758	G→C	1		R44T (AGA→ACA)	EQW00_00765 →	permease
150759	+C	1		coding (132/885 nt)	EQW00_00765 →	permease
150765	G→A	1		L46L (TTG→TTA)	EQW00_00765 →	permease
150768	C→T	1		S47S (AGC→AGT)	EQW00_00765 →	permease
150771	G→A	1		K48K (AAG→AAA)	EQW00_00765 →	permease
150783	A→T	1		A52A (GCA→GCT)	EQW00_00765 →	permease
150788	G→A	1		S54N (AGT→AAT)	EQW00_00765 →	permease
150793	G→A	1		V56I (GTA→ATT)	EQW00_00765 →	permease
150795	A→T	1		V56I (GTA→ATT)	EQW00_00765 →	permease
150801	G→A	1		G58G (GGG→GGA)	EQW00_00765 →	permease
150806	2 bp→CT	1		coding (179‑180/885 nt)	EQW00_00765 →	permease
150816	T→G	1		A63A (GCT→GCG)	EQW00_00765 →	permease
150840	A→T	1		S71S (TCA→TCT)	EQW00_00765 →	permease
150843	T→A	1		T72T (ACT→ACA)	EQW00_00765 →	permease
150849	A→T	1		P74P (CCA→CCT)	EQW00_00765 →	permease
150862	C→T	1		L79L (CTA→TTA)	EQW00_00765 →	permease
150879	A→T	1		V84V (GTA→GTT)	EQW00_00765 →	permease
150882	T→A	1		P85P (CCT→CCA)	EQW00_00765 →	permease
150888	T→C	1		G87G (GGT→GGC)	EQW00_00765 →	permease
150891	A→T	1		P88P (CCA→CCT)	EQW00_00765 →	permease
150903	C→T	1		F92F (TTC→TTT)	EQW00_00765 →	permease
150909	2 bp→TG	1		coding (282‑283/885 nt)	EQW00_00765 →	permease
150912	T→G	1		S95S (TCT→TCG)	EQW00_00765 →	permease
150915	G→A	1		S96S (TCG→TCA)	EQW00_00765 →	permease
150918	A→T	1		P97P (CCA→CCT)	EQW00_00765 →	permease
151047	C→T	1		A140A (GCC→GCT)	EQW00_00765 →	permease
151083	A→G	1		G152G (GGA→GGG)	EQW00_00765 →	permease
151089	T→C	1		F154F (TTT→TTC)	EQW00_00765 →	permease
151100	2 bp→AT	1		coding (473‑474/885 nt)	EQW00_00765 →	permease
151103	A→G	1		E159G (GAA→GGA)	EQW00_00765 →	permease
151494	G→A	1		M289I (ATG→ATA)	EQW00_00765 →	permease
151662	T→G	1		intergenic (+8/‑345)	EQW00_00770 → / → EQW00_00775	hypothetical protein/tandem‑type lipoprotein
151664	T→C	1		intergenic (+10/‑343)	EQW00_00770 → / → EQW00_00775	hypothetical protein/tandem‑type lipoprotein
151672	(A)5→4	1		intergenic (+18/‑335)	EQW00_00770 → / → EQW00_00775	hypothetical protein/tandem‑type lipoprotein
151675	Δ1 bp	1		intergenic (+21/‑332)	EQW00_00770 → / → EQW00_00775	hypothetical protein/tandem‑type lipoprotein
151679	A→G	1		intergenic (+25/‑328)	EQW00_00770 → / → EQW00_00775	hypothetical protein/tandem‑type lipoprotein
151681	C→T	1		intergenic (+27/‑326)	EQW00_00770 → / → EQW00_00775	hypothetical protein/tandem‑type lipoprotein
151693	Δ3 bp	1		intergenic (+39/‑312)	EQW00_00770 → / → EQW00_00775	hypothetical protein/tandem‑type lipoprotein
151698	G→A	1		intergenic (+44/‑309)	EQW00_00770 → / → EQW00_00775	hypothetical protein/tandem‑type lipoprotein
151711	+AA	1		intergenic (+57/‑296)	EQW00_00770 → / → EQW00_00775	hypothetical protein/tandem‑type lipoprotein
151747	G→A	1		intergenic (+93/‑260)	EQW00_00770 → / → EQW00_00775	hypothetical protein/tandem‑type lipoprotein
151762	T→G	1		intergenic (+108/‑245)	EQW00_00770 → / → EQW00_00775	hypothetical protein/tandem‑type lipoprotein
151766	C→T	1		intergenic (+112/‑241)	EQW00_00770 → / → EQW00_00775	hypothetical protein/tandem‑type lipoprotein
151769	G→A	1		intergenic (+115/‑238)	EQW00_00770 → / → EQW00_00775	hypothetical protein/tandem‑type lipoprotein
151810	G→A	1		intergenic (+156/‑197)	EQW00_00770 → / → EQW00_00775	hypothetical protein/tandem‑type lipoprotein
151817	A→G	1		intergenic (+163/‑190)	EQW00_00770 → / → EQW00_00775	hypothetical protein/tandem‑type lipoprotein
151833	A→C	1		intergenic (+179/‑174)	EQW00_00770 → / → EQW00_00775	hypothetical protein/tandem‑type lipoprotein
166806	A→T	1		L340H (CTT→CAT)	EQW00_00860 ←	IS3 family transposase
174027	T→C		1	intergenic (‑87/‑477)	EQW00_00890 ← / → EQW00_00895	hypothetical protein/serine protease
174511	T→G		1	F3C (TTT→TGT)	EQW00_00895 →	serine protease
174542	C→T		1	T13T (ACC→ACT)	EQW00_00895 →	serine protease
175284	C→A		1	Q261K (CAA→AAA)	EQW00_00895 →	serine protease
182937	2 bp→AA		1	coding (1505‑1506/2067 nt)	EQW00_00920 →	LPXTG cell wall anchor domain‑containing protein
182938	G→A	1		T502T (ACG→ACA)	EQW00_00920 →	LPXTG cell wall anchor domain‑containing protein
183261	A→C	1		K610T (AAA→ACA)	EQW00_00920 →	LPXTG cell wall anchor domain‑containing protein
183262	A→G		1	K610K (AAA→AAG)	EQW00_00920 →	LPXTG cell wall anchor domain‑containing protein
183842	T→C		1	S29S (AGT→AGC)	EQW00_00925 →	beta‑class phenol‑soluble modulin
184187	T→C		1	intergenic (+279/+2)	EQW00_00925 → / ← EQW00_00930	beta‑class phenol‑soluble modulin/hypothetical protein
192162	C→T	1		intergenic (+19/‑123)	EQW00_00965 → / → EQW00_00970	YSIRK‑type signal peptide‑containing protein/tandem‑type lipoprotein
192173	A→G	1		intergenic (+30/‑112)	EQW00_00965 → / → EQW00_00970	YSIRK‑type signal peptide‑containing protein/tandem‑type lipoprotein
192176	A→G	1		intergenic (+33/‑109)	EQW00_00965 → / → EQW00_00970	YSIRK‑type signal peptide‑containing protein/tandem‑type lipoprotein
192184	A→G	1		intergenic (+41/‑101)	EQW00_00965 → / → EQW00_00970	YSIRK‑type signal peptide‑containing protein/tandem‑type lipoprotein
192218	T→C	1		intergenic (+75/‑67)	EQW00_00965 → / → EQW00_00970	YSIRK‑type signal peptide‑containing protein/tandem‑type lipoprotein
192253	A→G	1		intergenic (+110/‑32)	EQW00_00965 → / → EQW00_00970	YSIRK‑type signal peptide‑containing protein/tandem‑type lipoprotein
192258	T→A	1		intergenic (+115/‑27)	EQW00_00965 → / → EQW00_00970	YSIRK‑type signal peptide‑containing protein/tandem‑type lipoprotein
192262	T→A	1		intergenic (+119/‑23)	EQW00_00965 → / → EQW00_00970	YSIRK‑type signal peptide‑containing protein/tandem‑type lipoprotein
192279	T→G	1		intergenic (+136/‑6)	EQW00_00965 → / → EQW00_00970	YSIRK‑type signal peptide‑containing protein/tandem‑type lipoprotein
192304	G→T	1		pseudogene (20/785 nt)	EQW00_00970 →	tandem‑type lipoprotein
192306	A→C	1		pseudogene (22/785 nt)	EQW00_00970 →	tandem‑type lipoprotein
192310	C→G	1		pseudogene (26/785 nt)	EQW00_00970 →	tandem‑type lipoprotein
192312	2 bp→GG	1		pseudogene (28‑29/785 nt)	EQW00_00970 →	tandem‑type lipoprotein
192317	A→T	1		pseudogene (33/785 nt)	EQW00_00970 →	tandem‑type lipoprotein
192321	A→T	1		pseudogene (37/785 nt)	EQW00_00970 →	tandem‑type lipoprotein
192337	T→G	1		pseudogene (53/785 nt)	EQW00_00970 →	tandem‑type lipoprotein
256288	Δ1 bp	1		coding (1351/2187 nt)	EQW00_01230 →	YSIRK‑type signal peptide‑containing protein
290103	+ATTTTT	1		intergenic (‑33/‑201)	EQW00_01395 ← / → EQW00_01400	arylamine N‑acetyltransferase/hypothetical protein
290133	Δ1 bp	1		intergenic (‑63/‑171)	EQW00_01395 ← / → EQW00_01400	arylamine N‑acetyltransferase/hypothetical protein
293059	G→A		1	V8I (GTT→ATT)	EQW00_01410 →	IS110 family transposase
293078	G→C		1	G14A (GGA→GCA)	EQW00_01410 →	IS110 family transposase
340440	+CAGTA		1	intergenic (‑196/+122)	EQW00_01570 ← / ← EQW00_01575	PRD domain‑containing protein/beta‑class phenol‑soluble modulin
346974	T→A		1	intergenic (+377/‑56)	EQW00_01605 → / → EQW00_01610	ArgE/DapE family deacylase/peptidase M4 family protein
353885	A→G		1	intergenic (+4/‑215)	arcD → / → EQW00_01635	arginine‑ornithine antiporter/Crp/Fnr family transcriptional regulator
353889	C→T		1	intergenic (+8/‑211)	arcD → / → EQW00_01635	arginine‑ornithine antiporter/Crp/Fnr family transcriptional regulator
353896	C→T		1	intergenic (+15/‑204)	arcD → / → EQW00_01635	arginine‑ornithine antiporter/Crp/Fnr family transcriptional regulator
361588	G→A		1	pseudogene (17/346 nt)	EQW00_01675 ←	recombinase family protein
361596	G→A		1	pseudogene (9/346 nt)	EQW00_01675 ←	recombinase family protein
395279	G→C		1	E197Q (GAA→CAA)	cysC →	adenylyl‑sulfate kinase
421682	T→C		1	T186A (ACA→GCA)	EQW00_01940 ←	cell surface protein
452655	C→T		1	intergenic (+2/+40)	EQW00_02070 → / ← EQW00_02075	CHAP domain‑containing protein/hypothetical protein
452876	A→G		1	intergenic (‑41/‑89)	EQW00_02075 ← / → EQW00_02080	hypothetical protein/aminotransferase class I/II‑fold pyridoxal phosphate‑dependent enzyme
452885	G→C		1	intergenic (‑50/‑80)	EQW00_02075 ← / → EQW00_02080	hypothetical protein/aminotransferase class I/II‑fold pyridoxal phosphate‑dependent enzyme
452895	2 bp→TA		1	intergenic (‑60/‑69)	EQW00_02075 ← / → EQW00_02080	hypothetical protein/aminotransferase class I/II‑fold pyridoxal phosphate‑dependent enzyme
452903	Δ1 bp		1	intergenic (‑68/‑62)	EQW00_02075 ← / → EQW00_02080	hypothetical protein/aminotransferase class I/II‑fold pyridoxal phosphate‑dependent enzyme
457989	+CT	1		intergenic (‑62/+175)	EQW00_02095 ← / ← EQW00_02100	copper‑translocating P‑type ATPase/hypothetical protein
476224	T→C		1	S28S (AGT→AGC)	EQW00_02185 →	PTS beta‑glucoside transporter
476231	C→G		1	Q31E (CAG→GAG)	EQW00_02185 →	PTS beta‑glucoside transporter
495089	G→T		1	intergenic (+5/‑709)	sdaAA → / → EQW00_02290	L‑serine ammonia‑lyase, iron‑sulfur‑dependent, subunit alpha/hypothetical protein
495093	C→T		1	intergenic (+9/‑705)	sdaAA → / → EQW00_02290	L‑serine ammonia‑lyase, iron‑sulfur‑dependent, subunit alpha/hypothetical protein
503130	2 bp→AA	1		intergenic (+195/+245)	EQW00_02330 → / ← EQW00_02335	TM2 domain‑containing protein/VOC family protein
503131	T→A		1	intergenic (+196/+245)	EQW00_02330 → / ← EQW00_02335	TM2 domain‑containing protein/VOC family protein
503144	G→T	1		intergenic (+209/+232)	EQW00_02330 → / ← EQW00_02335	TM2 domain‑containing protein/VOC family protein
503216	G→A		1	intergenic (+281/+160)	EQW00_02330 → / ← EQW00_02335	TM2 domain‑containing protein/VOC family protein
503227	3 bp→TAG		1	intergenic (+292/+147)	EQW00_02330 → / ← EQW00_02335	TM2 domain‑containing protein/VOC family protein
540943	+24 bp		1	intergenic (+653/‑114)	EQW00_02495 → / → EQW00_02500	hypothetical protein/SDR family oxidoreductase
547047	G→A		1	intergenic (‑26/‑288)	ppx ← / → EQW00_02520	exopolyphosphatase/SDR family oxidoreductase
547063	C→T		1	intergenic (‑42/‑272)	ppx ← / → EQW00_02520	exopolyphosphatase/SDR family oxidoreductase
554515	A→T		1	intergenic (+17/‑86)	EQW00_02555 → / → EQW00_02560	CPBP family intramembrane metalloprotease/ATP‑binding cassette domain‑containing protein
572610	+A		1	intergenic (+307/‑117)	EQW00_02635 → / → EQW00_02640	MFS transporter/2‑dehydropantoate 2‑reductase
584239	Δ1 bp	1		coding (1149/1152 nt)	EQW00_02685 ←	glycerate kinase
588806	+32 bp			intergenic (+84/‑158)	EQW00_02700 → / → EQW00_02705	cation transporter/phosphoglycerate mutase
595669	Δ1 bp	1		intergenic (+32/‑250)	EQW00_02740 → / → EQW00_02745	DsbA family protein/SRPBCC domain‑containing protein
601807	A→T	1		intergenic (+203/‑235)	EQW00_02770 → / → EQW00_02775	sirohydrochlorin chelatase/NAD(P)/FAD‑dependent oxidoreductase
628874	T→C		1	pseudogene (905/1202 nt)	EQW00_02880 →	copper resistance protein CopC
629660	T→G		1	T62T (ACT→ACG)	EQW00_02890 →	transporter
630024	G→A		1	V13I (GTC→ATC)	EQW00_02895 →	DUF2871 domain‑containing protein
680236	G→A		1	intergenic (+4/‑276)	EQW00_03145 → / → EQW00_03150	hypothetical protein/IS110 family transposase
680470	T→C		1	intergenic (+238/‑42)	EQW00_03145 → / → EQW00_03150	hypothetical protein/IS110 family transposase
680523	A→G		1	R4R (AGA→AGG)	EQW00_03150 →	IS110 family transposase
680533	G→A		1	V8I (GTT→ATT)	EQW00_03150 →	IS110 family transposase
680552	A→C		1	E14A (GAA→GCA)	EQW00_03150 →	IS110 family transposase
681085	G→A		1	D192N (GAT→AAT)	EQW00_03150 →	IS110 family transposase
686857	Δ1 bp		1	intergenic (+83/‑436)	EQW00_03175 → / → EQW00_03180	hypothetical protein/IS110 family transposase
702180	A→T		1	pseudogene (93/243 nt)	EQW00_03250 →	DUF1641 domain‑containing protein
702192	1 bp→AG		1	pseudogene (105/243 nt)	EQW00_03250 →	DUF1641 domain‑containing protein
738624	C→A		1	V387V (GTG→GTT)	EQW00_03480 ←	MFS transporter
738627	T→A		1	L386I (TTA→ATT)	EQW00_03480 ←	MFS transporter
738629	A→T		1	L386I (TTA→ATT)	EQW00_03480 ←	MFS transporter
772848	C→T	1		D49D (GAC→GAT)	EQW00_03715 →	30S ribosomal protein S9
775347	G→A		1	intergenic (+189/‑182)	EQW00_03725 → / → lacA	DeoR/GlpR transcriptional regulator/galactose‑6‑phosphate isomerase subunit LacA
775351	A→G		1	intergenic (+193/‑178)	EQW00_03725 → / → lacA	DeoR/GlpR transcriptional regulator/galactose‑6‑phosphate isomerase subunit LacA
798305	G→T		1	Q39H (CAG→CAT)	EQW00_03835 →	YjiH family protein
821376	A→T		1	intergenic (+162/+143)	EQW00_03950 → / ← EQW00_03955	Cof‑type HAD‑IIB family hydrolase/YtxH domain‑containing protein
884605	+A		1	intergenic (+23/‑227)	EQW00_04305 → / → EQW00_04310	DEAD/DEAH box helicase/PH domain‑containing protein
884606	+AT	1		intergenic (+24/‑226)	EQW00_04305 → / → EQW00_04310	DEAD/DEAH box helicase/PH domain‑containing protein
892595	T→A		1	intergenic (+60/‑228)	sigB → / → EQW00_04365	RNA polymerase sigma factor SigB/RNA‑binding transcriptional accessory protein
892596	+T		1	intergenic (+61/‑227)	sigB → / → EQW00_04365	RNA polymerase sigma factor SigB/RNA‑binding transcriptional accessory protein
944369	G→A	1		intergenic (+98/+69)	EQW00_04615 → / ← EQW00_04620	phenol‑soluble modulin export ABC transporter permease subunit PmtD/thioredoxin family protein
944382	T→C	1		intergenic (+111/+56)	EQW00_04615 → / ← EQW00_04620	phenol‑soluble modulin export ABC transporter permease subunit PmtD/thioredoxin family protein
944413	A→C	1		intergenic (+142/+25)	EQW00_04615 → / ← EQW00_04620	phenol‑soluble modulin export ABC transporter permease subunit PmtD/thioredoxin family protein
944418	T→A	1		intergenic (+147/+20)	EQW00_04615 → / ← EQW00_04620	phenol‑soluble modulin export ABC transporter permease subunit PmtD/thioredoxin family protein
944423	A→T	1		intergenic (+152/+15)	EQW00_04615 → / ← EQW00_04620	phenol‑soluble modulin export ABC transporter permease subunit PmtD/thioredoxin family protein
944468	T→C	1		pseudogene (426/456 nt)	EQW00_04620 ←	thioredoxin family protein
944495	Δ2 bp	1		pseudogene (398‑399/456 nt)	EQW00_04620 ←	thioredoxin family protein
944514	C→T	1		pseudogene (380/456 nt)	EQW00_04620 ←	thioredoxin family protein
944521	T→C	1		pseudogene (373/456 nt)	EQW00_04620 ←	thioredoxin family protein
944531	C→T	1		pseudogene (363/456 nt)	EQW00_04620 ←	thioredoxin family protein
944535	T→C	1		pseudogene (359/456 nt)	EQW00_04620 ←	thioredoxin family protein
944539	C→T	1		pseudogene (355/456 nt)	EQW00_04620 ←	thioredoxin family protein
958106	A→T		1	intergenic (+1/+13)	blaI → / ← EQW00_04695	penicillinase repressor BlaI/hypothetical protein
964592	(A)6→7		1	intergenic (+415/+38)	EQW00_04720 → / ← EQW00_04725	pectate lyase/prephenate dehydratase
964596	T→A		1	intergenic (+419/+34)	EQW00_04720 → / ← EQW00_04725	pectate lyase/prephenate dehydratase
964599	A→G		1	intergenic (+422/+31)	EQW00_04720 → / ← EQW00_04725	pectate lyase/prephenate dehydratase
964602	2 bp→TT		1	intergenic (+425/+27)	EQW00_04720 → / ← EQW00_04725	pectate lyase/prephenate dehydratase
1002731	T→C	1		intergenic (+56/+81)	EQW00_04905 → / ← yfkAB	acyl‑CoA thioesterase/radical SAM/CxCxxxxC motif protein YfkAB
1002731	2 bp→CT		1	intergenic (+56/+80)	EQW00_04905 → / ← yfkAB	acyl‑CoA thioesterase/radical SAM/CxCxxxxC motif protein YfkAB
1022323	+A	1		intergenic (+9/‑12)	EQW00_05005 → / → EQW00_05010	tRNA‑Ile/tRNA‑Ala
1022325	T→A	1		intergenic (+11/‑10)	EQW00_05005 → / → EQW00_05010	tRNA‑Ile/tRNA‑Ala
1055956	G→T	1		intergenic (+559/+3)	EQW00_05275 → / ← EQW00_05280	CadD family cadmium resistance transporter/signal transduction protein TRAP
1076589	2105 bp→28 bp	1			EQW00_05440	EQW00_05440
1093165	+28 bp		1	intergenic (+225/+12)	EQW00_05530 → / ← EQW00_05535	MarR family transcriptional regulator/methyltransferase domain‑containing protein
1106196	T→G	1		A2246A (GCT→GCG)	EQW00_05560 →	YSIRK signal domain/LPXTG anchor domain surface protein
1110630	A→C		1	intergenic (+93/+279)	EQW00_05560 → / ← EQW00_05565	YSIRK signal domain/LPXTG anchor domain surface protein/NAD(P)/FAD‑dependent oxidoreductase
1110638	T→C		1	intergenic (+101/+271)	EQW00_05560 → / ← EQW00_05565	YSIRK signal domain/LPXTG anchor domain surface protein/NAD(P)/FAD‑dependent oxidoreductase
1115416	(T)6→7		1	intergenic (+176/‑132)	EQW00_05580 → / → pepV	YtxH domain‑containing protein/dipeptidase PepV
1132263	Δ1 bp	1		coding (529/990 nt)	ccpA →	catabolite control protein A
1156189	G→A		1	A158T (GCT→ACT)	EQW00_05760 →	acetate kinase
1157692	C→T	1		V142V (GTG→GTA)	EQW00_05765 ←	universal stress protein
1165248	C→T		1	A228V (GCA→GTA)	dnaE →	DNA polymerase III subunit alpha
1174476	G→C		1	intergenic (+353/+28)	pyk → / ← EQW00_05830	pyruvate kinase/amino acid permease
1178854	T→A		1	intergenic (+212/‑104)	EQW00_05840 → / → EQW00_05845	NADP‑dependent isocitrate dehydrogenase/response regulator transcription factor
1241610	A→T		1	intergenic (+191/+3)	EQW00_06135 → / ← EQW00_06140	tRNA threonylcarbamoyladenosine dehydratase/replication‑associated recombination protein A
1241631	G→A		1	N421N (AAC→AAT)	EQW00_06140 ←	replication‑associated recombination protein A
1259516	C→T		1	Y31Y (TAC→TAT)	tnpA →	IS200/IS605 family transposase
1260156	+TT		1	intergenic (+250/‑270)	tnpA → / → pxpB	IS200/IS605 family transposase/5‑oxoprolinase subunit PxpB
1260172	G→A		1	intergenic (+266/‑254)	tnpA → / → pxpB	IS200/IS605 family transposase/5‑oxoprolinase subunit PxpB
1260180	T→C		1	intergenic (+274/‑246)	tnpA → / → pxpB	IS200/IS605 family transposase/5‑oxoprolinase subunit PxpB
1260182	A→T		1	intergenic (+276/‑244)	tnpA → / → pxpB	IS200/IS605 family transposase/5‑oxoprolinase subunit PxpB
1308540	T→C	1		Y17Y (TAT→TAC)	EQW00_06480 →	transcriptional repressor
1342398	+ATT		1	intergenic (+136/‑124)	recN → / → lpdA	DNA repair protein RecN/dihydrolipoyl dehydrogenase
1353689	T→G	1		S546A (TCA→GCA)	EQW00_06730 →	alpha‑glucosidase
1353923	G→A	1		intergenic (+214/+49)	EQW00_06730 → / ← EQW00_06735	alpha‑glucosidase/AraC family transcriptional regulator
1357972	A→T	1		V259E (GTG→GAG)	proC ←	pyrroline‑5‑carboxylate reductase
1482073	Δ96 bp		1	coding (66‑161/201 nt)	EQW00_07245 →	cold‑shock protein
1509853	5 bp→5 bp	1		intergenic (‑766/+251)	EQW00_07375 ← / ← EQW00_07380	HAD‑IIB family hydrolase/aminoacyltransferase
1521875	+A	1		intergenic (+57/+15)	EQW00_07435 → / ← EQW00_07440	prephenate dehydrogenase/Y‑family DNA polymerase
1565809	T→G	1		F194V (TTT→GTT)	EQW00_07625 →	aspartate kinase
1757605	G→A	1		A507T (GCT→ACT)	EQW00_08490 →	YSIRK‑type signal peptide‑containing protein
1757607	2 bp→GC	1		coding (1521‑1522/2484 nt)	EQW00_08490 →	YSIRK‑type signal peptide‑containing protein
1757631	T→C	1		N515N (AAT→AAC)	EQW00_08490 →	YSIRK‑type signal peptide‑containing protein
1757634	C→T	1		N516N (AAC→AAT)	EQW00_08490 →	YSIRK‑type signal peptide‑containing protein
1757655	A→G	1		A523A (GCA→GCG)	EQW00_08490 →	YSIRK‑type signal peptide‑containing protein
1757661	T→A	1		G525G (GGT→GGA)	EQW00_08490 →	YSIRK‑type signal peptide‑containing protein
1757676	C→T	1		A530A (GCC→GCT)	EQW00_08490 →	YSIRK‑type signal peptide‑containing protein
1757682	T→G	1		A532A (GCT→GCG)	EQW00_08490 →	YSIRK‑type signal peptide‑containing protein
1757697	2 bp→CT	1		coding (1611‑1612/2484 nt)	EQW00_08490 →	YSIRK‑type signal peptide‑containing protein
1757701	A→G	1		T539A (ACA→GCT)	EQW00_08490 →	YSIRK‑type signal peptide‑containing protein
1757703	A→T	1		T539A (ACA→GCT)	EQW00_08490 →	YSIRK‑type signal peptide‑containing protein
1757706	T→A	1		P540P (CCT→CCA)	EQW00_08490 →	YSIRK‑type signal peptide‑containing protein
1757709	C→T	1		N541N (AAC→AAT)	EQW00_08490 →	YSIRK‑type signal peptide‑containing protein
1757724	T→A	1		V546V (GTT→GTA)	EQW00_08490 →	YSIRK‑type signal peptide‑containing protein
1757757	T→A	1		T557T (ACT→ACA)	EQW00_08490 →	YSIRK‑type signal peptide‑containing protein
1757782	G→A	1		A566T (GCT→ACT)	EQW00_08490 →	YSIRK‑type signal peptide‑containing protein
1757784	2 bp→GC	1		coding (1698‑1699/2484 nt)	EQW00_08490 →	YSIRK‑type signal peptide‑containing protein
1757793	T→C	1		G569G (GGT→GGC)	EQW00_08490 →	YSIRK‑type signal peptide‑containing protein
1757808	T→C	1		N574N (AAT→AAC)	EQW00_08490 →	YSIRK‑type signal peptide‑containing protein
1757811	C→T	1		N575N (AAC→AAT)	EQW00_08490 →	YSIRK‑type signal peptide‑containing protein
1757853	T→C	1		N589N (AAT→AAC)	EQW00_08490 →	YSIRK‑type signal peptide‑containing protein
1757867	G→C	1		G594A (GGT→GCT)	EQW00_08490 →	YSIRK‑type signal peptide‑containing protein
1757877	T→C	1		G597G (GGT→GGC)	EQW00_08490 →	YSIRK‑type signal peptide‑containing protein
1764439	A→G		1	intergenic (+27/+488)	EQW00_08540 → / ← EQW00_08545	glycerophosphodiester phosphodiesterase/YlbF family regulator
1764442	T→C		1	intergenic (+30/+485)	EQW00_08540 → / ← EQW00_08545	glycerophosphodiester phosphodiesterase/YlbF family regulator
1764445	G→T		1	intergenic (+33/+482)	EQW00_08540 → / ← EQW00_08545	glycerophosphodiester phosphodiesterase/YlbF family regulator
1764733	+T		1	intergenic (+321/+194)	EQW00_08540 → / ← EQW00_08545	glycerophosphodiester phosphodiesterase/YlbF family regulator
1764738	A→C		1	intergenic (+326/+189)	EQW00_08540 → / ← EQW00_08545	glycerophosphodiester phosphodiesterase/YlbF family regulator
1771498	C→T	1		W530* (TGG→TGA)	EQW00_08570 ←	pyruvate carboxylase
1776214	T→A	1		pseudogene (636/670 nt)	EQW00_08595 ←	transposase
1781269	(AACT)2→1		1	intergenic (+435/+116)	EQW00_08610 → / ← EQW00_08615	hypothetical protein/inositol monophosphatase family protein
1781365	+26 bp			intergenic (+531/+23)	EQW00_08610 → / ← EQW00_08615	hypothetical protein/inositol monophosphatase family protein
1791668	+ATA	1		intergenic (‑175/+127)	EQW00_08665 ← / ← lpdA	UPF0223 family protein/dihydrolipoyl dehydrogenase
1800751	C→A		1	intergenic (+157/+825)	EQW00_08705 → / ← EQW00_08710	ribonuclease J/TrkA family potassium uptake protein
1800865	T→G		1	intergenic (+271/+711)	EQW00_08705 → / ← EQW00_08710	ribonuclease J/TrkA family potassium uptake protein
1800869	+C		1	intergenic (+275/+707)	EQW00_08705 → / ← EQW00_08710	ribonuclease J/TrkA family potassium uptake protein
1801203	G→A		1	intergenic (+609/+373)	EQW00_08705 → / ← EQW00_08710	ribonuclease J/TrkA family potassium uptake protein
1801205	C→T		1	intergenic (+611/+371)	EQW00_08705 → / ← EQW00_08710	ribonuclease J/TrkA family potassium uptake protein
1801211	T→A		1	intergenic (+617/+365)	EQW00_08705 → / ← EQW00_08710	ribonuclease J/TrkA family potassium uptake protein
1801213	T→A		1	intergenic (+619/+363)	EQW00_08705 → / ← EQW00_08710	ribonuclease J/TrkA family potassium uptake protein
1801221	A→T		1	intergenic (+627/+355)	EQW00_08705 → / ← EQW00_08710	ribonuclease J/TrkA family potassium uptake protein
1801332	(T)5→3		1	intergenic (+738/+243)	EQW00_08705 → / ← EQW00_08710	ribonuclease J/TrkA family potassium uptake protein
1801332	20 bp→6 bp	1		intergenic (+738/+225)	EQW00_08705 → / ← EQW00_08710	ribonuclease J/TrkA family potassium uptake protein
1801337	Δ4 bp		1	intergenic (+743/+236)	EQW00_08705 → / ← EQW00_08710	ribonuclease J/TrkA family potassium uptake protein
1801343	Δ1 bp		1	intergenic (+749/+233)	EQW00_08705 → / ← EQW00_08710	ribonuclease J/TrkA family potassium uptake protein
1801346	Δ7 bp		1	intergenic (+752/+224)	EQW00_08705 → / ← EQW00_08710	ribonuclease J/TrkA family potassium uptake protein
1812813	A→T	1		L181L (CTT→TTA)	EQW00_08760 ←	oleate hydratase
1812815	G→A	1		L181L (CTT→TTA)	EQW00_08760 ←	oleate hydratase
1812837	G→A	1		D173D (GAC→GAT)	EQW00_08760 ←	oleate hydratase
1812841	3 bp→TCA	1		coding (513‑515/1776 nt)	EQW00_08760 ←	oleate hydratase
1812845	2 bp→TG	1		coding (510‑511/1776 nt)	EQW00_08760 ←	oleate hydratase
1812849	G→A	1		V169V (GTC→GTT)	EQW00_08760 ←	oleate hydratase
1812852	A→C	1		D168E (GAT→GAG)	EQW00_08760 ←	oleate hydratase
1812855	A→G	1		T167T (ACT→ACC)	EQW00_08760 ←	oleate hydratase
1812857	2 bp→AA	1		coding (498‑499/1776 nt)	EQW00_08760 ←	oleate hydratase
1812870	G→T	1		D162E (GAC→GAA)	EQW00_08760 ←	oleate hydratase
1812888	2 bp→TT	1		coding (467‑468/1776 nt)	EQW00_08760 ←	oleate hydratase
1812893	A→T	1		L155M (TTG→ATG)	EQW00_08760 ←	oleate hydratase
1812901	T→C	1		N152S (AAT→AGT)	EQW00_08760 ←	oleate hydratase
1812918	T→A	1		A146A (GCA→GCT)	EQW00_08760 ←	oleate hydratase
1812927	T→A	1		T143T (ACA→ACT)	EQW00_08760 ←	oleate hydratase
1812929	2 bp→AC	1		coding (426‑427/1776 nt)	EQW00_08760 ←	oleate hydratase
1812942	A→G	1		G138G (GGT→GGC)	EQW00_08760 ←	oleate hydratase
1812966	T→A	1		G130G (GGA→GGT)	EQW00_08760 ←	oleate hydratase
1812972	T→A	1		E128N (GAA→AAT)	EQW00_08760 ←	oleate hydratase
1812974	C→T	1		E128N (GAA→AAT)	EQW00_08760 ←	oleate hydratase
1812978	C→G	1		A126A (GCG→GCC)	EQW00_08760 ←	oleate hydratase
1812984	A→G	1		C124C (TGT→TGC)	EQW00_08760 ←	oleate hydratase
1812996	A→G	1		N120N (AAT→AAC)	EQW00_08760 ←	oleate hydratase
1813002	G→A	1		D118D (GAC→GAT)	EQW00_08760 ←	oleate hydratase
1813008	T→C	1		K116K (AAA→AAG)	EQW00_08760 ←	oleate hydratase
1813014	T→C	1		L114L (TTA→TTG)	EQW00_08760 ←	oleate hydratase
1813026	C→T	1		E110E (GAG→GAA)	EQW00_08760 ←	oleate hydratase
1813038	A→G	1		S106S (TCT→TCC)	EQW00_08760 ←	oleate hydratase
1813041	A→T	1		A105A (GCT→GCA)	EQW00_08760 ←	oleate hydratase
1813046	T→C	1		N104D (AAT→GAT)	EQW00_08760 ←	oleate hydratase
1813049	T→G	1		T103P (ACT→CCT)	EQW00_08760 ←	oleate hydratase
1813053	C→T	1		E101E (GAG→GAA)	EQW00_08760 ←	oleate hydratase
1813056	A→T	1		L100L (CTT→TTA)	EQW00_08760 ←	oleate hydratase
1813058	G→A	1		L100L (CTT→TTA)	EQW00_08760 ←	oleate hydratase
1813065	T→A	1		I97I (ATA→ATT)	EQW00_08760 ←	oleate hydratase
1813074	G→A	1		F94F (TTC→TTT)	EQW00_08760 ←	oleate hydratase
1813089	G→A	1		C89C (TGC→TGT)	EQW00_08760 ←	oleate hydratase
1855372	T→A		1	intergenic (+263/+179)	EQW00_08955 → / ← EQW00_08960	NINE protein/hypothetical protein
1855376	C→T		1	intergenic (+267/+175)	EQW00_08955 → / ← EQW00_08960	NINE protein/hypothetical protein
1855385	A→C		1	intergenic (+276/+166)	EQW00_08955 → / ← EQW00_08960	NINE protein/hypothetical protein
1855389	T→C		1	intergenic (+280/+162)	EQW00_08955 → / ← EQW00_08960	NINE protein/hypothetical protein
1858939	A→C	1		intergenic (‑1/+3)	EQW00_09000 ← / ← EQW00_09005	tRNA‑Ser/tRNA‑Asn
1866678	A→T		1	T157T (ACT→ACA)	EQW00_09050 ←	serine protease
1866696	G→A		1	G151G (GGC→GGT)	EQW00_09050 ←	serine protease
1866701	G→A		1	L150L (CTA→TTA)	EQW00_09050 ←	serine protease
1866705	A→G		1	S148S (TCT→TCC)	EQW00_09050 ←	serine protease
1866708	T→G		1	E147D (GAA→GAC)	EQW00_09050 ←	serine protease
1866753	+GTA		1	coding (396/1758 nt)	EQW00_09050 ←	serine protease
1866755	C→T		1	D132N (GAT→AAT)	EQW00_09050 ←	serine protease
1866761	2 bp→GC		1	coding (387‑388/1758 nt)	EQW00_09050 ←	serine protease
1866778	T→C		1	N124S (AAT→AGT)	EQW00_09050 ←	serine protease
1866792	A→C		1	T119T (ACT→ACG)	EQW00_09050 ←	serine protease
1866801	A→G		1	D116D (GAT→GAC)	EQW00_09050 ←	serine protease
1866808	G→A		1	S114L (TCA→TTA)	EQW00_09050 ←	serine protease
1866816	C→A		1	V111V (GTG→GTT)	EQW00_09050 ←	serine protease
1866827	G→A		1	L108L (CTA→TTA)	EQW00_09050 ←	serine protease
1866861	A→T		1	S96S (TCT→TCA)	EQW00_09050 ←	serine protease
1866868	T→C		1	N94S (AAT→AGT)	EQW00_09050 ←	serine protease
1866885	Δ15 bp		1	coding (250‑264/1758 nt)	EQW00_09050 ←	serine protease
1866930	T→A		1	I73I (ATA→ATT)	EQW00_09050 ←	serine protease
1866936	T→C		1	E71E (GAA→GAG)	EQW00_09050 ←	serine protease
1866942	T→A		1	T69T (ACA→ACT)	EQW00_09050 ←	serine protease
1866948	C→T		1	K67K (AAG→AAA)	EQW00_09050 ←	serine protease
1866951	C→T		1	E66E (GAG→GAA)	EQW00_09050 ←	serine protease
1878998	G→A	1		intergenic (‑214/+8)	fabI ← / ← tnpA	enoyl‑[acyl‑carrier‑protein] reductase FabI/IS200/IS605 family transposase
1885552	A→T		1	P7P (CCT→CCA)	EQW00_09165 ←	DUF4176 domain‑containing protein
1885555	T→C		1	G6G (GGA→GGG)	EQW00_09165 ←	DUF4176 domain‑containing protein
1885558	T→A		1	R5R (CGA→CGT)	EQW00_09165 ←	DUF4176 domain‑containing protein
1886387	C→T	1		intergenic (‑131/+133)	EQW00_09170 ← / ← EQW00_09175	DUF443 domain‑containing protein/hypothetical protein
1910326	G→A		1	intergenic (+25/+154)	EQW00_09290 → / ← clpB	DUF2929 family protein/ATP‑dependent chaperone ClpB
1910351	A→G		1	intergenic (+50/+129)	EQW00_09290 → / ← clpB	DUF2929 family protein/ATP‑dependent chaperone ClpB
1910357	T→C		1	intergenic (+56/+123)	EQW00_09290 → / ← clpB	DUF2929 family protein/ATP‑dependent chaperone ClpB
1910375	C→T		1	intergenic (+74/+105)	EQW00_09290 → / ← clpB	DUF2929 family protein/ATP‑dependent chaperone ClpB
1910377	T→C		1	intergenic (+76/+103)	EQW00_09290 → / ← clpB	DUF2929 family protein/ATP‑dependent chaperone ClpB
1910543	T→G		1	I849I (ATA→ATC)	clpB ←	ATP‑dependent chaperone ClpB
1913844	A→G		1	H426H (CAT→CAC)	EQW00_09300 ←	acetyltransferase
1914204	G→A		1	Y306Y (TAC→TAT)	EQW00_09300 ←	acetyltransferase
1914207	G→A		1	V305V (GTC→GTT)	EQW00_09300 ←	acetyltransferase
1915486	2 bp→TC		1	intergenic (‑365/+29)	EQW00_09300 ← / ← EQW00_09305	acetyltransferase/metal‑sulfur cluster assembly factor
1915490	C→A		1	intergenic (‑369/+26)	EQW00_09300 ← / ← EQW00_09305	acetyltransferase/metal‑sulfur cluster assembly factor
1915513	2 bp→CA		1	intergenic (‑392/+2)	EQW00_09300 ← / ← EQW00_09305	acetyltransferase/metal‑sulfur cluster assembly factor
1915546	T→A		1	R93R (CGA→CGT)	EQW00_09305 ←	metal‑sulfur cluster assembly factor
1915549	T→A		1	S92S (TCA→TCT)	EQW00_09305 ←	metal‑sulfur cluster assembly factor
1915570	A→T		1	P85P (CCT→CCA)	EQW00_09305 ←	metal‑sulfur cluster assembly factor
1929316	C→A		1	intergenic (‑171/+161)	EQW00_09350 ← / ← EQW00_09355	TVP38/TMEM64 family protein/glucose‑6‑phosphate isomerase
1929534	T→C		1	A425A (GCA→GCG)	EQW00_09355 ←	glucose‑6‑phosphate isomerase
1929543	A→G		1	N422N (AAT→AAC)	EQW00_09355 ←	glucose‑6‑phosphate isomerase
1929555	A→G		1	A418A (GCT→GCC)	EQW00_09355 ←	glucose‑6‑phosphate isomerase
1954962	T→G		1	F545V (TTT→GTT)	EQW00_09465 →	IS1182‑like element ISSep1 family transposase
1973275	T→C		1	intergenic (‑75/+428)	EQW00_09570 ← / ← EQW00_09575	DUF21 domain‑containing protein/hypothetical protein
1973279	C→T		1	intergenic (‑79/+424)	EQW00_09570 ← / ← EQW00_09575	DUF21 domain‑containing protein/hypothetical protein
1973282	A→G		1	intergenic (‑82/+421)	EQW00_09570 ← / ← EQW00_09575	DUF21 domain‑containing protein/hypothetical protein
1973287	2 bp→CA		1	intergenic (‑87/+415)	EQW00_09570 ← / ← EQW00_09575	DUF21 domain‑containing protein/hypothetical protein
1973294	A→G		1	intergenic (‑94/+409)	EQW00_09570 ← / ← EQW00_09575	DUF21 domain‑containing protein/hypothetical protein
1973303	A→T		1	intergenic (‑103/+400)	EQW00_09570 ← / ← EQW00_09575	DUF21 domain‑containing protein/hypothetical protein
1973307	T→A		1	intergenic (‑107/+396)	EQW00_09570 ← / ← EQW00_09575	DUF21 domain‑containing protein/hypothetical protein
1973317	C→T		1	intergenic (‑117/+386)	EQW00_09570 ← / ← EQW00_09575	DUF21 domain‑containing protein/hypothetical protein
1973322	T→C		1	intergenic (‑122/+381)	EQW00_09570 ← / ← EQW00_09575	DUF21 domain‑containing protein/hypothetical protein
1973336	G→A		1	intergenic (‑136/+367)	EQW00_09570 ← / ← EQW00_09575	DUF21 domain‑containing protein/hypothetical protein
1973352	A→G		1	intergenic (‑152/+351)	EQW00_09570 ← / ← EQW00_09575	DUF21 domain‑containing protein/hypothetical protein
1973354	G→A		1	intergenic (‑154/+349)	EQW00_09570 ← / ← EQW00_09575	DUF21 domain‑containing protein/hypothetical protein
1973358	2 bp→TA		1	intergenic (‑158/+344)	EQW00_09570 ← / ← EQW00_09575	DUF21 domain‑containing protein/hypothetical protein
1973365	A→G		1	intergenic (‑165/+338)	EQW00_09570 ← / ← EQW00_09575	DUF21 domain‑containing protein/hypothetical protein
1973378	C→T		1	intergenic (‑178/+325)	EQW00_09570 ← / ← EQW00_09575	DUF21 domain‑containing protein/hypothetical protein
1973442	A→C		1	intergenic (‑242/+261)	EQW00_09570 ← / ← EQW00_09575	DUF21 domain‑containing protein/hypothetical protein
1973445	T→A		1	intergenic (‑245/+258)	EQW00_09570 ← / ← EQW00_09575	DUF21 domain‑containing protein/hypothetical protein
1973455	+C		1	intergenic (‑255/+248)	EQW00_09570 ← / ← EQW00_09575	DUF21 domain‑containing protein/hypothetical protein
1973459	C→T		1	intergenic (‑259/+244)	EQW00_09570 ← / ← EQW00_09575	DUF21 domain‑containing protein/hypothetical protein
1973468	T→C		1	intergenic (‑268/+235)	EQW00_09570 ← / ← EQW00_09575	DUF21 domain‑containing protein/hypothetical protein
1973486	A→G		1	intergenic (‑286/+217)	EQW00_09570 ← / ← EQW00_09575	DUF21 domain‑containing protein/hypothetical protein
1973500	A→C		1	intergenic (‑300/+203)	EQW00_09570 ← / ← EQW00_09575	DUF21 domain‑containing protein/hypothetical protein
1973516	C→A		1	intergenic (‑316/+187)	EQW00_09570 ← / ← EQW00_09575	DUF21 domain‑containing protein/hypothetical protein
1973518	A→G		1	intergenic (‑318/+185)	EQW00_09570 ← / ← EQW00_09575	DUF21 domain‑containing protein/hypothetical protein
1973527	A→G		1	intergenic (‑327/+176)	EQW00_09570 ← / ← EQW00_09575	DUF21 domain‑containing protein/hypothetical protein
1973529	C→A		1	intergenic (‑329/+174)	EQW00_09570 ← / ← EQW00_09575	DUF21 domain‑containing protein/hypothetical protein
1973539	T→A		1	intergenic (‑339/+164)	EQW00_09570 ← / ← EQW00_09575	DUF21 domain‑containing protein/hypothetical protein
2041051	+TTTT	1		intergenic (‑281/+59)	EQW00_09975 ← / ← prfB	CHAP domain‑containing protein/peptide chain release factor 2
2071862	2 bp→A		1	intergenic (+17/‑637)	EQW00_10120 → / → EQW00_10125	peptide MFS transporter/lipid kinase
2071872	A→G		1	intergenic (+27/‑628)	EQW00_10120 → / → EQW00_10125	peptide MFS transporter/lipid kinase
2071876	A→T		1	intergenic (+31/‑624)	EQW00_10120 → / → EQW00_10125	peptide MFS transporter/lipid kinase
2072370	G→T		1	intergenic (+525/‑130)	EQW00_10120 → / → EQW00_10125	peptide MFS transporter/lipid kinase
2086609	(A)5→7		1	intergenic (‑433/+1)	EQW00_10170 ← / ← EQW00_10175	hypothetical protein/LTA synthase family protein
2088969	C→T		1	intergenic (‑419/+133)	EQW00_10175 ← / ← EQW00_10180	LTA synthase family protein/biotin‑dependent carboxyltransferase family protein
2109428	+25 bp		1	intergenic (+74/+26)	EQW00_10295 → / ← ybaK	hypothetical protein/Cys‑tRNA(Pro) deacylase
2124492	T→A	1		intergenic (+261/+22)	EQW00_10370 → / ← EQW00_10375	undecaprenyl‑diphosphate phosphatase/transcriptional regulator
2124492	1 bp→AA		1	intergenic (+261/+22)	EQW00_10370 → / ← EQW00_10375	undecaprenyl‑diphosphate phosphatase/transcriptional regulator
2128987	2 bp→G	1		intergenic (‑280/‑158)	EQW00_10405 ← / → EQW00_10410	hypothetical protein/DUF1129 family protein
2142768	G→A	1		N193N (AAC→AAT)	EQW00_10480 ←	inorganic phosphate transporter
2142909	A→G	1		I146I (ATT→ATC)	EQW00_10480 ←	inorganic phosphate transporter
2142939	T→C	1		K136K (AAA→AAG)	EQW00_10480 ←	inorganic phosphate transporter
2142972	C→T	1		S125S (TCG→TCA)	EQW00_10480 ←	inorganic phosphate transporter
2143008	T→A	1		G113G (GGA→GGT)	EQW00_10480 ←	inorganic phosphate transporter
2143014	T→A	1		L111L (CTA→CTT)	EQW00_10480 ←	inorganic phosphate transporter
2143059	T→C	1		L96L (TTA→TTG)	EQW00_10480 ←	inorganic phosphate transporter
2160713	G→A		1	intergenic (‑394/+100)	EQW00_10555 ← / ← EQW00_10560	ABC transporter ATP‑binding protein/hypothetical protein
2161044	G→A		1	intergenic (‑82/+7)	EQW00_10560 ← / ← EQW00_10565	hypothetical protein/hypothetical protein
2208453	Δ4 bp	1			[EQW00_10830]	[EQW00_10830]
2208453	Δ1 bp		1	intergenic (+323/+3)	EQW00_10825 → / ← EQW00_10830	FAD‑containing oxidoreductase/DUF1450 domain‑containing protein
2223089	T→G		1	intergenic (+125/‑691)	thiD → / → EQW00_10905	bifunctional hydroxymethylpyrimidine kinase/phosphomethylpyrimidine kinase/protein VraX
2223095	A→G		1	intergenic (+131/‑685)	thiD → / → EQW00_10905	bifunctional hydroxymethylpyrimidine kinase/phosphomethylpyrimidine kinase/protein VraX
2236367	G→A	1		S1025S (AGC→AGT)	EQW00_10990 ←	YSIRK‑type signal peptide‑containing protein
2236376	G→A	1		D1022D (GAC→GAT)	EQW00_10990 ←	YSIRK‑type signal peptide‑containing protein
2236415	T→G	1		S1009S (TCA→TCC)	EQW00_10990 ←	YSIRK‑type signal peptide‑containing protein
2236421	A→G	1		S1007S (AGT→AGC)	EQW00_10990 ←	YSIRK‑type signal peptide‑containing protein
2255444	C→T		1	E2E (GAG→GAA)	EQW00_11075 ←	GNAT family N‑acetyltransferase
2255664	A→T		1	intergenic (‑215/‑359)	EQW00_11075 ← / → EQW00_11080	GNAT family N‑acetyltransferase/amidohydrolase
2255678	2 bp→TC		1	intergenic (‑229/‑344)	EQW00_11075 ← / → EQW00_11080	GNAT family N‑acetyltransferase/amidohydrolase
2279506	+25 bp		1	coding (1455/1455 nt)	EQW00_11195 ←	glutamate‑‑tRNA ligase
2290220	T→C		1	F403F (TTT→TTC)	EQW00_11230 →	NupC/NupG family nucleoside CNT transporter
2390540	C→T		1	intergenic (‑9/+296)	EQW00_11735 ← / ← EQW00_11740	PTS sugar transporter subunit IIC/flavodoxin family protein
2390545	+C		1	intergenic (‑14/+291)	EQW00_11735 ← / ← EQW00_11740	PTS sugar transporter subunit IIC/flavodoxin family protein
2391378	(A)5→6		1	intergenic (‑83/‑165)	EQW00_11740 ← / → EQW00_11745	flavodoxin family protein/hypothetical protein
2391405	C→A		1	intergenic (‑110/‑138)	EQW00_11740 ← / → EQW00_11745	flavodoxin family protein/hypothetical protein
2391729	G→C		1	intergenic (+70/‑129)	EQW00_11745 → / → EQW00_11750	hypothetical protein/DUF4352 domain‑containing protein
2391731	T→C		1	intergenic (+72/‑127)	EQW00_11745 → / → EQW00_11750	hypothetical protein/DUF4352 domain‑containing protein
2391737	C→T		1	intergenic (+78/‑121)	EQW00_11745 → / → EQW00_11750	hypothetical protein/DUF4352 domain‑containing protein
2391739	T→C		1	intergenic (+80/‑119)	EQW00_11745 → / → EQW00_11750	hypothetical protein/DUF4352 domain‑containing protein
2391750	C→T		1	intergenic (+91/‑108)	EQW00_11745 → / → EQW00_11750	hypothetical protein/DUF4352 domain‑containing protein
2394201	A→G		1	K112E (AAA→GAA)	EQW00_11770 →	site‑specific integrase
2394206	2 bp→AT		1	coding (339‑340/528 nt)	EQW00_11770 →	site‑specific integrase
2394254	G→A		1	S129S (TCG→TCA)	EQW00_11770 →	site‑specific integrase
2414033	+C		1	intergenic (+44/+190)	EQW00_11895 → / ← rpsR	hypothetical protein/30S ribosomal protein S18
2443707	A→G		1	intergenic (‑949/‑435)	EQW00_12035 ← / → EQW00_12040	YSIRK‑type signal peptide‑containing protein/MFS transporter
2443710	2 bp→CA		1	intergenic (‑952/‑431)	EQW00_12035 ← / → EQW00_12040	YSIRK‑type signal peptide‑containing protein/MFS transporter
2466070	+28 bp		1	intergenic (‑290/–)	EQW00_12155 ← / –	50S ribosomal protein L34/–

## Sheet: cp19WT2_cp19SCV1
position	mutation	cp19SCV1	cp19WT2	annotation	gene	description
30,694	C→T	100%		intergenic (+54/‑988)	EQW00_00125 → / → rlmH	MBL fold metallo‑hydrolase/23S rRNA (pseudouridine(1915)‑N(3))‑methyltransferase RlmH
30,920	A→G	100%		intergenic (+280/‑762)	EQW00_00125 → / → rlmH	MBL fold metallo‑hydrolase/23S rRNA (pseudouridine(1915)‑N(3))‑methyltransferase RlmH
30,937	A→C	100%		intergenic (+297/‑745)	EQW00_00125 → / → rlmH	MBL fold metallo‑hydrolase/23S rRNA (pseudouridine(1915)‑N(3))‑methyltransferase RlmH
30,954	G→T	100%		intergenic (+314/‑728)	EQW00_00125 → / → rlmH	MBL fold metallo‑hydrolase/23S rRNA (pseudouridine(1915)‑N(3))‑methyltransferase RlmH
30,962	G→A	100%		intergenic (+322/‑720)	EQW00_00125 → / → rlmH	MBL fold metallo‑hydrolase/23S rRNA (pseudouridine(1915)‑N(3))‑methyltransferase RlmH
32,110	A→G	100%		E143E (GAA→GAG)	rlmH →	23S rRNA (pseudouridine(1915)‑N(3))‑methyltransferase RlmH
48,831	G→A	100%		A545T (GCA→ACA)	EQW00_00205 →	recombinase family protein

## Sheet: merging
gene	description	cp1WT/cp1SCV	cp6WT1/cp6SCV1	cp6WT1/cp6SCV2	cp8WT/cp8SCV2	cp10WT/cp10SCV2	cp10WT/cp10SCV3	cp14WT/cp14SCV	cp19WT2/cp19SCV1
EQW00_00200 →	DNA primase	cp1WT/cp1SCV			cp8WT/cp8SCV2
EQW00_00250 ←	SAM‑dependent DNA methyltransferase	cp1WT/cp1SCV			cp8WT/cp8SCV2
EQW00_00380 ←	DUF1643 domain‑containing protein	cp1WT/cp1SCV			cp8WT/cp8SCV2
EQW00_00390 ← / ← EQW00_00395	hypothetical protein/recombinase family protein	cp1WT/cp1SCV				cp10WT/cp10SCV2	cp10WT/cp10SCV3
EQW00_00695 → / → EQW00_00700	hypothetical protein/copper‑translocating P‑type ATPase	cp1WT/cp1SCV						cp14WT/cp14SCV
EQW00_00760 → / → EQW00_00765	ArsR family transcriptional regulator/permease	cp1WT/cp1SCV
EQW00_00785 → / → EQW00_00790	tandem‑type lipoprotein/mechanosensitive ion channel family protein	cp1WT/cp1SCV				cp10WT/cp10SCV2	cp10WT/cp10SCV3
EQW00_00860 ←	IS3 family transposase	cp1WT/cp1SCV
EQW00_00905 → / → EQW00_00910	YSIRK‑type signal peptide‑containing protein/Accumulation‑associated protein	cp1WT/cp1SCV
EQW00_00910 →	Accumulation‑associated protein	cp1WT/cp1SCV			cp8WT/cp8SCV2
EQW00_00920 →	LPXTG cell wall anchor domain‑containing protein	cp1WT/cp1SCV			cp8WT/cp8SCV2
EQW00_00960 ← / → EQW00_00965	cysteine protease/YSIRK‑type signal peptide‑containing protein	cp1WT/cp1SCV				cp10WT/cp10SCV2
EQW00_00965 → / → EQW00_00970	YSIRK‑type signal peptide‑containing protein/tandem‑type lipoprotein	cp1WT/cp1SCV				cp10WT/cp10SCV2	cp10WT/cp10SCV3
EQW00_00975 ←	GTP‑binding protein	cp1WT/cp1SCV
EQW00_01285 →	2‑oxo acid dehydrogenase subunit E2	cp1WT/cp1SCV					cp10WT/cp10SCV3
EQW00_01285 → / → EQW00_01290	2‑oxo acid dehydrogenase subunit E2/hypothetical protein	cp1WT/cp1SCV					cp10WT/cp10SCV3
EQW00_01405 →	YSIRK‑type signal peptide‑containing protein	cp1WT/cp1SCV
EQW00_01415 ← / → EQW00_01420	tRNA‑Thr/hypothetical protein	cp1WT/cp1SCV
EQW00_01465 →	adhesin	cp1WT/cp1SCV			cp8WT/cp8SCV2
EQW00_01525 → / ← EQW00_01530	flavin reductase family protein/hypothetical protein	cp1WT/cp1SCV				cp10WT/cp10SCV2	cp10WT/cp10SCV3
EQW00_01590 ←	DUF1672 domain‑containing protein	cp1WT/cp1SCV
EQW00_01605 →	ArgE/DapE family deacylase	cp1WT/cp1SCV
arcD → / → EQW00_01635	arginine‑ornithine antiporter/Crp/Fnr family transcriptional regulator	cp1WT/cp1SCV					cp10WT/cp10SCV3
EQW00_01865 ←	GbsR/MarR family transcriptional regulator	cp1WT/cp1SCV
EQW00_02070 →	CHAP domain‑containing protein	cp1WT/cp1SCV				cp10WT/cp10SCV2	cp10WT/cp10SCV3
pruA → / → EQW00_02115	L‑glutamate gamma‑semialdehyde dehydrogenase/ferrous iron transporter A	cp1WT/cp1SCV
EQW00_02190 → / ← EQW00_02195	CPBP family intramembrane metalloprotease/alcohol dehydrogenase	cp1WT/cp1SCV
EQW00_02195 ←	alcohol dehydrogenase	cp1WT/cp1SCV
EQW00_02215 ← / → pgsB	hypothetical protein/poly‑gamma‑glutamate synthase PgsB	cp1WT/cp1SCV
sdaAA → / → EQW00_02290	L‑serine ammonia‑lyase, iron‑sulfur‑dependent, subunit alpha/hypothetical protein	cp1WT/cp1SCV				cp10WT/cp10SCV2	cp10WT/cp10SCV3	cp14WT/cp14SCV
EQW00_02330 → / ← EQW00_02335	TM2 domain‑containing protein/VOC family protein	cp1WT/cp1SCV
EQW00_02700 → / → EQW00_02705	cation transporter/phosphoglycerate mutase	cp1WT/cp1SCV			cp8WT/cp8SCV2
EQW00_02730 ←	aminoacyltransferase	cp1WT/cp1SCV
EQW00_02755 → / ← EQW00_02760	N‑acetyltransferase/ABC transporter substrate‑binding protein	cp1WT/cp1SCV
EQW00_03175 → / → EQW00_03180	hypothetical protein/IS110 family transposase	cp1WT/cp1SCV				cp10WT/cp10SCV2	cp10WT/cp10SCV3	cp14WT/cp14SCV
EQW00_03470 ←	IS5/IS1182 family transposase	cp1WT/cp1SCV
EQW00_03475 ←	transposase	cp1WT/cp1SCV
EQW00_03475 ← / ← EQW00_03480	transposase/MFS transporter	cp1WT/cp1SCV				cp10WT/cp10SCV2	cp10WT/cp10SCV3
EQW00_03600 →	50S ribosomal protein L14	cp1WT/cp1SCV
EQW00_04500 → / → amt	oxidoreductase/ammonium transporter	cp1WT/cp1SCV
EQW00_04560 →	fibrinogen‑binding protein	cp1WT/cp1SCV
EQW00_04665 →	transposase	cp1WT/cp1SCV
EQW00_05160 → / → queG	amino acid ABC transporter ATP‑binding protein/tRNA epoxyqueuosine(34) reductase QueG	cp1WT/cp1SCV				cp10WT/cp10SCV2	cp10WT/cp10SCV3
fumC → / ← EQW00_05195	class II fumarate hydratase/RluA family pseudouridine synthase	cp1WT/cp1SCV				cp10WT/cp10SCV2	cp10WT/cp10SCV3
EQW00_05275 → / ← EQW00_05280	CadD family cadmium resistance transporter/signal transduction protein TRAP	cp1WT/cp1SCV				cp10WT/cp10SCV2	cp10WT/cp10SCV3
EQW00_05560 →	YSIRK signal domain/LPXTG anchor domain surface protein	cp1WT/cp1SCV
EQW00_06585 → / → EQW00_06590	glycine dehydrogenase subunit 2/IS5/IS1182 family transposase	cp1WT/cp1SCV			cp8WT/cp8SCV2	cp10WT/cp10SCV2	cp10WT/cp10SCV3
ebpS →	elastin‑binding protein EbpS	cp1WT/cp1SCV
ebh →	hyperosmolarity resistance protein Ebh	cp1WT/cp1SCV				cp10WT/cp10SCV2	cp10WT/cp10SCV3
EQW00_07375 ← / ← EQW00_07380	HAD‑IIB family hydrolase/aminoacyltransferase	cp1WT/cp1SCV
EQW00_07700 ←	phage head morphogenesis protein	cp1WT/cp1SCV			cp8WT/cp8SCV2
EQW00_08490 →	YSIRK‑type signal peptide‑containing protein	cp1WT/cp1SCV				cp10WT/cp10SCV2	cp10WT/cp10SCV3
EQW00_09460 ← / → EQW00_09465	leucyl aminopeptidase family protein/IS1182‑like element ISSep1 family transposase	cp1WT/cp1SCV				cp10WT/cp10SCV2	cp10WT/cp10SCV3
EQW00_09665 → / ← EQW00_09670	thioredoxin/nitroreductase	cp1WT/cp1SCV
EQW00_10165 → / ← EQW00_10170	ZIP family metal transporter/hypothetical protein	cp1WT/cp1SCV
EQW00_10170 ← / ← EQW00_10175	hypothetical protein/LTA synthase family protein	cp1WT/cp1SCV						cp14WT/cp14SCV
EQW00_10265 ← / ← EQW00_10270	aldo/keto reductase/HlyC/CorC family transporter	cp1WT/cp1SCV				cp10WT/cp10SCV2
EQW00_10660 ← / → EQW00_10665	DUF4040 family protein/hypothetical protein	cp1WT/cp1SCV
thiD → / → EQW00_10905	bifunctional hydroxymethylpyrimidine kinase/phosphomethylpyrimidine kinase/protein VraX	cp1WT/cp1SCV				cp10WT/cp10SCV2	cp10WT/cp10SCV3
EQW00_10990 ←	YSIRK‑type signal peptide‑containing protein	cp1WT/cp1SCV			cp8WT/cp8SCV2	cp10WT/cp10SCV2	cp10WT/cp10SCV3
EQW00_11520 ← / ← rrf	GNAT family N‑acetyltransferase/5S ribosomal RNA	cp1WT/cp1SCV				cp10WT/cp10SCV2	cp10WT/cp10SCV3
EQW00_12155 ← / –	50S ribosomal protein L34/–	cp1WT/cp1SCV
walK →	cell wall metabolism sensor histidine kinase WalK		cp6WT1/cp6SCV1	cp6WT1/cp6SCV2
EQW00_00125 → / → rlmH	MBL fold metallo‑hydrolase/23S rRNA (pseudouridine(1915)‑N(3))‑methyltransferase RlmH		cp6WT1/cp6SCV1	cp6WT1/cp6SCV2					cp19WT2/cp19SCV1
EQW00_00140 ←	IS6 family transposase		cp6WT1/cp6SCV1
EQW00_00085 → / → EQW00_00090	adenylosuccinate synthase/tRNA‑Glu			cp6WT1/cp6SCV2
EQW00_00140 ←	IS6 family transposase			cp6WT1/cp6SCV2	cp8WT/cp8SCV2
EQW00_00285 ←	DUF1643 domain‑containing protein				cp8WT/cp8SCV2	cp10WT/cp10SCV2	cp10WT/cp10SCV3
EQW00_00565 → / → EQW00_00570	hypothetical protein/IS3 family transposase				cp8WT/cp8SCV2
EQW00_00780 →	tandem‑type lipoprotein				cp8WT/cp8SCV2	cp10WT/cp10SCV2	cp10WT/cp10SCV3
EQW00_00910 → / ← EQW00_00915	Accumulation‑associated protein/hypothetical protein				cp8WT/cp8SCV2
EQW00_01405 → / → EQW00_01410	YSIRK‑type signal peptide‑containing protein/IS110 family transposase				cp8WT/cp8SCV2	cp10WT/cp10SCV2	cp10WT/cp10SCV3
EQW00_01575 ← / → EQW00_01580	beta‑class phenol‑soluble modulin/(S)‑acetoin forming diacetyl reductase				cp8WT/cp8SCV2
EQW00_01850 →	anaerobic C4‑dicarboxylate transporter				cp8WT/cp8SCV2
EQW00_02195 ← / → EQW00_02200	alcohol dehydrogenase/thioredoxin				cp8WT/cp8SCV2		cp10WT/cp10SCV3
EQW00_02495 → / → EQW00_02500	hypothetical protein/SDR family oxidoreductase				cp8WT/cp8SCV2			cp14WT/cp14SCV
EQW00_02925 ←	teichoic acid biosynthesis protein F				cp8WT/cp8SCV2
EQW00_03150 → / ← EQW00_03155	IS110 family transposase/MurR/RpiR family transcriptional regulator				cp8WT/cp8SCV2	cp10WT/cp10SCV2	cp10WT/cp10SCV3
EQW00_03240 →	LytR family transcriptional regulator				cp8WT/cp8SCV2
EQW00_05230 →	DNA repair protein Rad50				cp8WT/cp8SCV2
EQW00_05350 ←	site‑specific integrase				cp8WT/cp8SCV2
EQW00_05560 → / ← EQW00_05565	YSIRK signal domain/LPXTG anchor domain surface protein/NAD(P)/FAD‑dependent oxidoreductase				cp8WT/cp8SCV2	cp10WT/cp10SCV2	cp10WT/cp10SCV3
EQW00_05760 → / ← EQW00_05765	acetate kinase/universal stress protein				cp8WT/cp8SCV2
EQW00_05865 → / → EQW00_05870	dephospho‑CoA kinase/transposase				cp8WT/cp8SCV2	cp10WT/cp10SCV2	cp10WT/cp10SCV3
EQW00_05975 → / → EQW00_05980	glutamate‑1‑semialdehyde 2,1‑aminomutase/AbrB family transcriptional regulator				cp8WT/cp8SCV2	cp10WT/cp10SCV2	cp10WT/cp10SCV3
EQW00_07660 ←	ABC transporter permease				cp8WT/cp8SCV2	cp10WT/cp10SCV2	cp10WT/cp10SCV3
codY ←	GTP‑sensing pleiotropic transcriptional regulator CodY				cp8WT/cp8SCV2
EQW00_08980 ←	recombinase				cp8WT/cp8SCV2
EQW00_09270 ← / → EQW00_09275	ABC transporter permease/DUF3899 domain‑containing protein				cp8WT/cp8SCV2
EQW00_09325 ←	FAA hydrolase family protein				cp8WT/cp8SCV2
[EQW00_09465]	[EQW00_09465]				cp8WT/cp8SCV2	cp10WT/cp10SCV2	cp10WT/cp10SCV3
EQW00_11270 ← / ← rrf	16S ribosomal RNA/5S ribosomal RNA				cp8WT/cp8SCV2	cp10WT/cp10SCV2
EQW00_12035 ←	YSIRK‑type signal peptide‑containing protein				cp8WT/cp8SCV2
EQW00_12105 ←	XRE family transcriptional regulator				cp8WT/cp8SCV2
EQW00_00025 →	DNA gyrase subunit B					cp10WT/cp10SCV2	cp10WT/cp10SCV3
EQW00_00060 → / → EQW00_00065	alpha/beta fold hydrolase/DUF2232 domain‑containing protein					cp10WT/cp10SCV2	cp10WT/cp10SCV3
dnaB → / → EQW00_00085	replicative DNA helicase/adenylosuccinate synthase					cp10WT/cp10SCV2
walK →	cell wall metabolism sensor histidine kinase WalK					cp10WT/cp10SCV2
rlmH →	23S rRNA (pseudouridine(1915)‑N(3))‑methyltransferase RlmH					cp10WT/cp10SCV2	cp10WT/cp10SCV3
EQW00_00225 →	DUF1643 domain‑containing protein					cp10WT/cp10SCV2	cp10WT/cp10SCV3
EQW00_00310 ←	recombinase family protein					cp10WT/cp10SCV2	cp10WT/cp10SCV3
EQW00_00315 ←	DUF927 domain‑containing protein					cp10WT/cp10SCV2	cp10WT/cp10SCV3
EQW00_00630 →	IS6 family transposase					cp10WT/cp10SCV2	cp10WT/cp10SCV3
EQW00_00635 →	tandem‑type lipoprotein					cp10WT/cp10SCV2	cp10WT/cp10SCV3
EQW00_00700 →	copper‑translocating P‑type ATPase					cp10WT/cp10SCV2	cp10WT/cp10SCV3
EQW00_00710 →	DUF1541 domain‑containing protein					cp10WT/cp10SCV2	cp10WT/cp10SCV3
EQW00_00715 ←	MBL fold metallo‑hydrolase					cp10WT/cp10SCV2	cp10WT/cp10SCV3
EQW00_00775 →	tandem‑type lipoprotein					cp10WT/cp10SCV2	cp10WT/cp10SCV3
EQW00_00785 →	tandem‑type lipoprotein					cp10WT/cp10SCV2	cp10WT/cp10SCV3
EQW00_00790 →	mechanosensitive ion channel family protein					cp10WT/cp10SCV2	cp10WT/cp10SCV3
EQW00_00820 ←	DUF1433 domain‑containing protein					cp10WT/cp10SCV2	cp10WT/cp10SCV3
EQW00_00865 ← / → EQW00_00870	hypothetical protein/hexose‑6‑phosphate:phosphate antiporter					cp10WT/cp10SCV2	cp10WT/cp10SCV3
EQW00_00925 → / ← EQW00_00930	beta‑class phenol‑soluble modulin/hypothetical protein					cp10WT/cp10SCV2	cp10WT/cp10SCV3	cp14WT/cp14SCV
EQW00_00970 →	tandem‑type lipoprotein					cp10WT/cp10SCV2	cp10WT/cp10SCV3
EQW00_01215 →	MFS transporter					cp10WT/cp10SCV2	cp10WT/cp10SCV3
EQW00_01260 ← / ← EQW00_01265	ABC transporter substrate‑binding protein/anion permease					cp10WT/cp10SCV2
EQW00_01335 →	N‑acetyltransferase					cp10WT/cp10SCV2	cp10WT/cp10SCV3
EQW00_01660 →	MarR family transcriptional regulator					cp10WT/cp10SCV2
EQW00_01660 → / → tnpA	MarR family transcriptional regulator/IS200/IS605 family transposase					cp10WT/cp10SCV2	cp10WT/cp10SCV3
EQW00_01675 ← / ← EQW00_01680	recombinase family protein/hypothetical protein					cp10WT/cp10SCV2	cp10WT/cp10SCV3
EQW00_01685 ← / → EQW00_01690	type I toxin‑antitoxin system Fst family toxin/hypothetical protein					cp10WT/cp10SCV2	cp10WT/cp10SCV3
EQW00_01760 → / → EQW00_01765	5,10‑methylene‑tetrahydrofolate dehydrogenase/PrsW family intramembrane metalloprotease					cp10WT/cp10SCV2
EQW00_01820 →	sulfite exporter TauE/SafE family protein					cp10WT/cp10SCV2
cysC → / → EQW00_01835	adenylyl‑sulfate kinase/hypothetical protein					cp10WT/cp10SCV2	cp10WT/cp10SCV3
betA →	choline dehydrogenase					cp10WT/cp10SCV2	cp10WT/cp10SCV3
EQW00_01880 → / → EQW00_01885	amidohydrolase/hypothetical protein					cp10WT/cp10SCV2	cp10WT/cp10SCV3
EQW00_01930 ← / → EQW00_01935	CoA‑disulfide reductase/IS5/IS1182 family transposase					cp10WT/cp10SCV2	cp10WT/cp10SCV3
EQW00_01940 ←	cell surface protein					cp10WT/cp10SCV2	cp10WT/cp10SCV3
EQW00_02060 →	transglycosylase IsaA					cp10WT/cp10SCV2
EQW00_02065 →	acetyltransferase					cp10WT/cp10SCV2
EQW00_02105 → / → pruA	SDR family oxidoreductase/L‑glutamate gamma‑semialdehyde dehydrogenase					cp10WT/cp10SCV2
EQW00_02185 →	PTS beta‑glucoside transporter					cp10WT/cp10SCV2	cp10WT/cp10SCV3
EQW00_02200 →	thioredoxin					cp10WT/cp10SCV2	cp10WT/cp10SCV3
EQW00_02200 → / → EQW00_02205	thioredoxin/YitT family protein					cp10WT/cp10SCV2	cp10WT/cp10SCV3
sdaAA →	L‑serine ammonia‑lyase, iron‑sulfur‑dependent, subunit alpha					cp10WT/cp10SCV2
EQW00_02325 → / → EQW00_02330	aldehyde dehydrogenase family protein/TM2 domain‑containing protein					cp10WT/cp10SCV2	cp10WT/cp10SCV3
[EQW00_02330]	[EQW00_02330]					cp10WT/cp10SCV2	cp10WT/cp10SCV3
ppx ← / → EQW00_02520	exopolyphosphatase/SDR family oxidoreductase					cp10WT/cp10SCV2	cp10WT/cp10SCV3
EQW00_02550 →	CPBP family intramembrane metalloprotease					cp10WT/cp10SCV2	cp10WT/cp10SCV3
EQW00_02550 → / → EQW00_02555	CPBP family intramembrane metalloprotease/CPBP family intramembrane metalloprotease					cp10WT/cp10SCV2	cp10WT/cp10SCV3
EQW00_02635 → / → EQW00_02640	MFS transporter/2‑dehydropantoate 2‑reductase					cp10WT/cp10SCV2	cp10WT/cp10SCV3
EQW00_02660 ←	amino acid permease					cp10WT/cp10SCV2
EQW00_02685 ←	glycerate kinase					cp10WT/cp10SCV2
EQW00_02740 → / → EQW00_02745	DsbA family protein/SRPBCC domain‑containing protein					cp10WT/cp10SCV2	cp10WT/cp10SCV3
EQW00_02770 → / → EQW00_02775	sirohydrochlorin chelatase/NAD(P)/FAD‑dependent oxidoreductase					cp10WT/cp10SCV2	cp10WT/cp10SCV3
EQW00_02860 ← / ← EQW00_02865	AraC family transcriptional regulator/DUF1722 domain‑containing protein					cp10WT/cp10SCV2
EQW00_02880 →	copper resistance protein CopC					cp10WT/cp10SCV2	cp10WT/cp10SCV3
EQW00_02885 →	DUF1775 domain‑containing protein					cp10WT/cp10SCV2	cp10WT/cp10SCV3
EQW00_02890 →	transporter					cp10WT/cp10SCV2	cp10WT/cp10SCV3
EQW00_02895 →	DUF2871 domain‑containing protein					cp10WT/cp10SCV2
EQW00_03065 → / → EQW00_03070	DUF805 domain‑containing protein/hypothetical protein					cp10WT/cp10SCV2	cp10WT/cp10SCV3
EQW00_03105 ← / ← EQW00_03110	hypothetical protein/lysostaphin resistance protein A					cp10WT/cp10SCV2	cp10WT/cp10SCV3
EQW00_03180 → / ← EQW00_03185	IS110 family transposase/hypothetical protein					cp10WT/cp10SCV2	cp10WT/cp10SCV3
EQW00_03235 →	inositol monophosphatase family protein					cp10WT/cp10SCV2
EQW00_03250 →	DUF1641 domain‑containing protein					cp10WT/cp10SCV2	cp10WT/cp10SCV3
EQW00_03390 →	N‑acetyltransferase					cp10WT/cp10SCV2	cp10WT/cp10SCV3
EQW00_03395 ←	formate dehydrogenase					cp10WT/cp10SCV2	cp10WT/cp10SCV3
EQW00_03695 →	energy‑coupling factor transporter ATPase					cp10WT/cp10SCV2
EQW00_03725 →	DeoR/GlpR transcriptional regulator					cp10WT/cp10SCV2	cp10WT/cp10SCV3
EQW00_03765 →	alpha/beta hydrolase					cp10WT/cp10SCV2	cp10WT/cp10SCV3
EQW00_03950 → / ← EQW00_03955	Cof‑type HAD‑IIB family hydrolase/YtxH domain‑containing protein					cp10WT/cp10SCV2	cp10WT/cp10SCV3
EQW00_04035 → / ← EQW00_04040	hypothetical protein/S‑ribosylhomocysteine lyase					cp10WT/cp10SCV2	cp10WT/cp10SCV3
EQW00_04050 →	ATP‑grasp domain‑containing protein					cp10WT/cp10SCV2
murA →	UDP‑N‑acetylglucosamine 1‑carboxyvinyltransferase					cp10WT/cp10SCV2	cp10WT/cp10SCV3
EQW00_04305 → / → EQW00_04310	DEAD/DEAH box helicase/PH domain‑containing protein					cp10WT/cp10SCV2
EQW00_04580 →	LPXTG cell wall anchor domain‑containing protein					cp10WT/cp10SCV2
EQW00_04615 → / ← EQW00_04620	phenol‑soluble modulin export ABC transporter permease subunit PmtD/thioredoxin family protein					cp10WT/cp10SCV2	cp10WT/cp10SCV3
EQW00_04620 ←	thioredoxin family protein					cp10WT/cp10SCV2	cp10WT/cp10SCV3
blaI →	penicillinase repressor BlaI					cp10WT/cp10SCV2
EQW00_04720 → / ← EQW00_04725	pectate lyase/prephenate dehydratase					cp10WT/cp10SCV2	cp10WT/cp10SCV3
EQW00_04905 → / ← yfkAB	acyl‑CoA thioesterase/radical SAM/CxCxxxxC motif protein YfkAB					cp10WT/cp10SCV2	cp10WT/cp10SCV3
EQW00_05335 → / → EQW00_05340	tRNA‑Glu/tRNA‑Ser					cp10WT/cp10SCV2	cp10WT/cp10SCV3
EQW00_05515 →	6,7‑dimethyl‑8‑ribityllumazine synthase					cp10WT/cp10SCV2
EQW00_05515 → / ← EQW00_05520	6,7‑dimethyl‑8‑ribityllumazine synthase/proline dehydrogenase					cp10WT/cp10SCV2	cp10WT/cp10SCV3
EQW00_05520 ←	proline dehydrogenase					cp10WT/cp10SCV2	cp10WT/cp10SCV3
EQW00_05530 → / ← EQW00_05535	MarR family transcriptional regulator/methyltransferase domain‑containing protein					cp10WT/cp10SCV2
EQW00_05630 →	DNA translocase FtsK					cp10WT/cp10SCV2	cp10WT/cp10SCV3
EQW00_05665 ← / → EQW00_05670	penicillin‑binding protein/tyrosine‑‑tRNA ligase					cp10WT/cp10SCV2	cp10WT/cp10SCV3
EQW00_05745 → / → EQW00_05750	hypothetical protein/thiol peroxidase					cp10WT/cp10SCV2
EQW00_05760 →	acetate kinase					cp10WT/cp10SCV2	cp10WT/cp10SCV3
pyk → / ← EQW00_05830	pyruvate kinase/amino acid permease					cp10WT/cp10SCV2	cp10WT/cp10SCV3
EQW00_05840 → / → EQW00_05845	NADP‑dependent isocitrate dehydrogenase/response regulator transcription factor					cp10WT/cp10SCV2	cp10WT/cp10SCV3
EQW00_05980 → / ← EQW00_05985	AbrB family transcriptional regulator/DNA‑3‑methyladenine glycosylase I					cp10WT/cp10SCV2	cp10WT/cp10SCV3
EQW00_05985 ← / → EQW00_05990	DNA‑3‑methyladenine glycosylase I/valine‑‑tRNA ligase					cp10WT/cp10SCV2
EQW00_06020 → / → mreC	hypothetical protein/rod shape‑determining protein MreC					cp10WT/cp10SCV2	cp10WT/cp10SCV3
EQW00_06085 → / → recJ	protein translocase subunit SecDF/single‑stranded‑DNA‑specific exonuclease RecJ					cp10WT/cp10SCV2
EQW00_06135 →	tRNA threonylcarbamoyladenosine dehydratase					cp10WT/cp10SCV2
greA → / → tnpA	transcription elongation factor GreA/IS200/IS605 family transposase					cp10WT/cp10SCV2	cp10WT/cp10SCV3
tnpA →	IS200/IS605 family transposase					cp10WT/cp10SCV2	cp10WT/cp10SCV3
tnpA → / → pxpB	IS200/IS605 family transposase/5‑oxoprolinase subunit PxpB					cp10WT/cp10SCV2	cp10WT/cp10SCV3
holA →	DNA polymerase III subunit delta					cp10WT/cp10SCV2
holA → / ← EQW00_06325	DNA polymerase III subunit delta/30S ribosomal protein S20					cp10WT/cp10SCV2
recO → / ← EQW00_06425	DNA repair protein RecO/glycine‑‑tRNA ligase					cp10WT/cp10SCV2	cp10WT/cp10SCV3
EQW00_06590 →	IS5/IS1182 family transposase					cp10WT/cp10SCV2	cp10WT/cp10SCV3
EQW00_06590 → / ← EQW00_06595	IS5/IS1182 family transposase/rhodanese‑like domain‑containing protein					cp10WT/cp10SCV2	cp10WT/cp10SCV3
EQW00_06730 →	alpha‑glucosidase					cp10WT/cp10SCV2	cp10WT/cp10SCV3
EQW00_06730 → / ← EQW00_06735	alpha‑glucosidase/AraC family transcriptional regulator					cp10WT/cp10SCV2	cp10WT/cp10SCV3
EQW00_06760 → / ← EQW00_06765	SDR family NAD(P)‑dependent oxidoreductase/aldo/keto reductase					cp10WT/cp10SCV2
EQW00_06955 →	ATP‑dependent helicase DinG					cp10WT/cp10SCV2
EQW00_07025 → / → ebh	5'‑3' exonuclease/hyperosmolarity resistance protein Ebh					cp10WT/cp10SCV2
EQW00_07080 →	DegV family protein					cp10WT/cp10SCV2
EQW00_07155 →	MATE family efflux transporter					cp10WT/cp10SCV2	cp10WT/cp10SCV3
EQW00_07245 → / → EQW00_07250	cold‑shock protein/CPBP family intramembrane metalloprotease					cp10WT/cp10SCV2	cp10WT/cp10SCV3
EQW00_07250 →	CPBP family intramembrane metalloprotease					cp10WT/cp10SCV2	cp10WT/cp10SCV3
[EQW00_07250]–[EQW00_07265]	[EQW00_07250], EQW00_07255, EQW00_07260, [EQW00_07265]					cp10WT/cp10SCV2	cp10WT/cp10SCV3
EQW00_07265 →	ABC transporter permease					cp10WT/cp10SCV2	cp10WT/cp10SCV3
EQW00_07305 ← / ← EQW00_07310	aspartate kinase/ATP‑binding cassette domain‑containing protein					cp10WT/cp10SCV2
EQW00_07310 ←	ATP‑binding cassette domain‑containing protein					cp10WT/cp10SCV2
EQW00_07370 → / ← EQW00_07375	ABC transporter ATP‑binding protein/HAD‑IIB family hydrolase					cp10WT/cp10SCV2	cp10WT/cp10SCV3
EQW00_07525 ←	SMC family ATPase					cp10WT/cp10SCV2
EQW00_08060 ← / ← EQW00_08065	30S ribosomal protein S16/signal recognition particle protein					cp10WT/cp10SCV2
EQW00_08090 ← / ← fabG	acyl carrier protein/3‑oxoacyl‑[acyl‑carrier‑protein] reductase					cp10WT/cp10SCV2	cp10WT/cp10SCV3
pgeF ← / ← ftsZ	peptidoglycan editing factor PgeF/cell division protein FtsZ					cp10WT/cp10SCV2	cp10WT/cp10SCV3
bshC ←	bacillithiol biosynthesis cysteine‑adding enzyme BshC					cp10WT/cp10SCV2	cp10WT/cp10SCV3
polX ←	DNA polymerase/3'‑5' exonuclease PolX					cp10WT/cp10SCV2
polX ← / ← EQW00_08455	DNA polymerase/3'‑5' exonuclease PolX/CvpA family protein					cp10WT/cp10SCV2
EQW00_08455 ←	CvpA family protein					cp10WT/cp10SCV2
zapA ←	cell division protein ZapA					cp10WT/cp10SCV2
EQW00_08540 → / ← EQW00_08545	glycerophosphodiester phosphodiesterase/YlbF family regulator					cp10WT/cp10SCV2	cp10WT/cp10SCV3
EQW00_08590 →	DUF2197 domain‑containing protein					cp10WT/cp10SCV2	cp10WT/cp10SCV3
EQW00_08595 ← / ← EQW00_08600	transposase/IS110 family transposase					cp10WT/cp10SCV2	cp10WT/cp10SCV3
typA ←	translational GTPase TypA					cp10WT/cp10SCV2	cp10WT/cp10SCV3
[EQW00_08650]–[EQW00_08660]	[EQW00_08650], EQW00_08655, [EQW00_08660]					cp10WT/cp10SCV2
EQW00_08650 ←	ABC transporter permease					cp10WT/cp10SCV2
EQW00_08655 ←	ABC transporter ATP‑binding protein					cp10WT/cp10SCV2
EQW00_08655 ← / ← EQW00_08660	ABC transporter ATP‑binding protein/XRE family transcriptional regulator					cp10WT/cp10SCV2
EQW00_08660 ←	XRE family transcriptional regulator					cp10WT/cp10SCV2
EQW00_08665 ← / ← lpdA	UPF0223 family protein/dihydrolipoyl dehydrogenase					cp10WT/cp10SCV2	cp10WT/cp10SCV3
EQW00_08705 → / ← EQW00_08710	ribonuclease J/TrkA family potassium uptake protein					cp10WT/cp10SCV2	cp10WT/cp10SCV3
EQW00_08760 ←	oleate hydratase					cp10WT/cp10SCV2	cp10WT/cp10SCV3
EQW00_08880 → / → EQW00_08885	DUF2538 family protein/GNAT family N‑acetyltransferase					cp10WT/cp10SCV2
EQW00_08885 →	GNAT family N‑acetyltransferase					cp10WT/cp10SCV2	cp10WT/cp10SCV3
EQW00_08975 ← / ← EQW00_08980	stearoyl‑CoA 9‑desaturase/recombinase					cp10WT/cp10SCV2	cp10WT/cp10SCV3
EQW00_09050 ←	serine protease					cp10WT/cp10SCV2	cp10WT/cp10SCV3
fabI ← / ← tnpA	enoyl‑[acyl‑carrier‑protein] reductase FabI/IS200/IS605 family transposase					cp10WT/cp10SCV2	cp10WT/cp10SCV3
tnpA ←	IS200/IS605 family transposase					cp10WT/cp10SCV2	cp10WT/cp10SCV3
EQW00_09110 ←	recombinase					cp10WT/cp10SCV2	cp10WT/cp10SCV3
EQW00_09110 ← / → EQW00_09115	recombinase/glutathione‑dependent formaldehyde dehydrogenase					cp10WT/cp10SCV2	cp10WT/cp10SCV3
EQW00_09115 →	glutathione‑dependent formaldehyde dehydrogenase					cp10WT/cp10SCV2
EQW00_09115 → / ← EQW00_09120	glutathione‑dependent formaldehyde dehydrogenase/transcriptional regulator					cp10WT/cp10SCV2
EQW00_09120 ←	transcriptional regulator					cp10WT/cp10SCV2
EQW00_09120 ← / ← EQW00_09125	transcriptional regulator/ATP‑binding cassette domain‑containing protein					cp10WT/cp10SCV2
EQW00_09125 ←	ATP‑binding cassette domain‑containing protein					cp10WT/cp10SCV2
EQW00_09125 ← / ← EQW00_09130	ATP‑binding cassette domain‑containing protein/glucose‑6‑phosphate 1‑dehydrogenase					cp10WT/cp10SCV2
EQW00_09130 ←	glucose‑6‑phosphate 1‑dehydrogenase					cp10WT/cp10SCV2
EQW00_09135 ←	glucose‑6‑phosphate dehydrogenase					cp10WT/cp10SCV2
EQW00_09145 ←	glucose‑6‑phosphate dehydrogenase					cp10WT/cp10SCV2
EQW00_09150 ←	glucose‑6‑phosphate dehydrogenase					cp10WT/cp10SCV2
EQW00_09150 ← / → EQW00_09155	glucose‑6‑phosphate dehydrogenase/hypothetical protein					cp10WT/cp10SCV2
EQW00_09155 → / ← EQW00_09160	hypothetical protein/type I toxin‑antitoxin system Fst family toxin					cp10WT/cp10SCV2
EQW00_09160 ←	type I toxin‑antitoxin system Fst family toxin					cp10WT/cp10SCV2
EQW00_09160 ← / ← EQW00_09165	type I toxin‑antitoxin system Fst family toxin/DUF4176 domain‑containing protein					cp10WT/cp10SCV2	cp10WT/cp10SCV3
EQW00_09165 ←	DUF4176 domain‑containing protein					cp10WT/cp10SCV2	cp10WT/cp10SCV3
EQW00_09170 ←	DUF443 domain‑containing protein					cp10WT/cp10SCV2	cp10WT/cp10SCV3
EQW00_09170 ← / ← EQW00_09175	DUF443 domain‑containing protein/hypothetical protein					cp10WT/cp10SCV2	cp10WT/cp10SCV3	cp14WT/cp14SCV
mecA ←	adaptor protein MecA					cp10WT/cp10SCV2	cp10WT/cp10SCV3
trpS → / ← EQW00_09250	tryptophan‑‑tRNA ligase/peptide ABC transporter substrate‑binding protein					cp10WT/cp10SCV2	cp10WT/cp10SCV3
EQW00_09290 → / ← clpB	DUF2929 family protein/ATP‑dependent chaperone ClpB					cp10WT/cp10SCV2	cp10WT/cp10SCV3
clpB ←	ATP‑dependent chaperone ClpB					cp10WT/cp10SCV2
EQW00_09300 ←	acetyltransferase					cp10WT/cp10SCV2	cp10WT/cp10SCV3
EQW00_09300 ← / ← EQW00_09305	acetyltransferase/metal‑sulfur cluster assembly factor					cp10WT/cp10SCV2	cp10WT/cp10SCV3
EQW00_09305 ←	metal‑sulfur cluster assembly factor					cp10WT/cp10SCV2	cp10WT/cp10SCV3
EQW00_09315 → / ← EQW00_09320	CoA‑disulfide reductase/DUF1516 family protein					cp10WT/cp10SCV2	cp10WT/cp10SCV3
EQW00_09355 ←	glucose‑6‑phosphate isomerase					cp10WT/cp10SCV2	cp10WT/cp10SCV3
EQW00_09385 ←	transposase					cp10WT/cp10SCV2	cp10WT/cp10SCV3
EQW00_09385 ← / ← EQW00_09390	transposase/NADH‑dependent flavin oxidoreductase					cp10WT/cp10SCV2	cp10WT/cp10SCV3
EQW00_09390 ←	NADH‑dependent flavin oxidoreductase					cp10WT/cp10SCV2	cp10WT/cp10SCV3
EQW00_09700 ←	histidine phosphatase family protein					cp10WT/cp10SCV2
EQW00_09700 ← / → EQW00_09705	histidine phosphatase family protein/hypothetical protein					cp10WT/cp10SCV2
EQW00_09790 → / → EQW00_09795	TrkH family potassium uptake protein/hypothetical protein					cp10WT/cp10SCV2	cp10WT/cp10SCV3
rnr ←	ribonuclease R					cp10WT/cp10SCV2
EQW00_09885 ← / → EQW00_09890	DUF4887 domain‑containing protein/epimerase					cp10WT/cp10SCV2
whiA ← / ← yvcK	DNA‑binding protein WhiA/uridine diphosphate‑N‑acetylglucosamine‑binding protein YvcK					cp10WT/cp10SCV2
EQW00_10120 → / → EQW00_10125	peptide MFS transporter/lipid kinase					cp10WT/cp10SCV2	cp10WT/cp10SCV3
EQW00_10145 ←	ABC transporter permease/substrate‑binding protein					cp10WT/cp10SCV2
EQW00_10270 ←	HlyC/CorC family transporter					cp10WT/cp10SCV2	cp10WT/cp10SCV3
EQW00_10370 → / ← EQW00_10375	undecaprenyl‑diphosphate phosphatase/transcriptional regulator					cp10WT/cp10SCV2
EQW00_10405 ← / → EQW00_10410	hypothetical protein/DUF1129 family protein					cp10WT/cp10SCV2	cp10WT/cp10SCV3	cp14WT/cp14SCV
EQW00_10515 → / ← EQW00_10520	GNAT family N‑acetyltransferase/alpha/beta hydrolase					cp10WT/cp10SCV2	cp10WT/cp10SCV3
EQW00_10555 ← / ← EQW00_10560	ABC transporter ATP‑binding protein/hypothetical protein					cp10WT/cp10SCV2	cp10WT/cp10SCV3	cp14WT/cp14SCV
EQW00_10745 ← / ← EQW00_10750	endonuclease III domain‑containing protein/arginine‑‑tRNA ligase					cp10WT/cp10SCV2	cp10WT/cp10SCV3
EQW00_10815 ←	aldo/keto reductase					cp10WT/cp10SCV2	cp10WT/cp10SCV3
EQW00_10870 →	threonine/serine exporter family protein					cp10WT/cp10SCV2	cp10WT/cp10SCV3
EQW00_10870 → / ← EQW00_10875	threonine/serine exporter family protein/APC family permease					cp10WT/cp10SCV2	cp10WT/cp10SCV3
EQW00_10905 → / ← EQW00_10910	protein VraX/hypothetical protein					cp10WT/cp10SCV2	cp10WT/cp10SCV3
EQW00_11075 ← / → EQW00_11080	GNAT family N‑acetyltransferase/amidohydrolase					cp10WT/cp10SCV2	cp10WT/cp10SCV3
rpoC ←	DNA‑directed RNA polymerase subunit beta'					cp10WT/cp10SCV2
radA ← / ← EQW00_11210	DNA repair protein RadA/ATP‑dependent Clp protease ATP‑binding subunit					cp10WT/cp10SCV2	cp10WT/cp10SCV3
EQW00_11260 ← / ← EQW00_11265	23S ribosomal RNA/tRNA‑Ile					cp10WT/cp10SCV2
EQW00_11265 ← / ← EQW00_11270	tRNA‑Ile/16S ribosomal RNA					cp10WT/cp10SCV2
EQW00_11535 ← / ← recR	16S ribosomal RNA/recombination protein RecR					cp10WT/cp10SCV2	cp10WT/cp10SCV3
EQW00_11735 ← / ← EQW00_11740	PTS sugar transporter subunit IIC/flavodoxin family protein					cp10WT/cp10SCV2	cp10WT/cp10SCV3
EQW00_11745 → / → EQW00_11750	hypothetical protein/DUF4352 domain‑containing protein					cp10WT/cp10SCV2	cp10WT/cp10SCV3	cp14WT/cp14SCV
EQW00_11770 →	site‑specific integrase					cp10WT/cp10SCV2	cp10WT/cp10SCV3
EQW00_11825 ← / → EQW00_11830	NADPH‑dependent oxidoreductase/2‑keto‑4‑pentenoate hydratase					cp10WT/cp10SCV2	cp10WT/cp10SCV3
EQW00_12035 ← / → EQW00_12040	YSIRK‑type signal peptide‑containing protein/MFS transporter					cp10WT/cp10SCV2	cp10WT/cp10SCV3
EQW00_00680 → / → EQW00_00685	hypothetical protein/MFS transporter						cp10WT/cp10SCV3	cp14WT/cp14SCV
EQW00_00710 → / ← EQW00_00715	DUF1541 domain‑containing protein/MBL fold metallo‑hydrolase						cp10WT/cp10SCV3
mqo → / ← EQW00_00845	malate dehydrogenase (quinone)/hypothetical protein						cp10WT/cp10SCV3
EQW00_01600 ← / → EQW00_01605	chromate transporter/ArgE/DapE family deacylase						cp10WT/cp10SCV3
EQW00_01695 → / → EQW00_01700	hypothetical protein/DUF2648 domain‑containing protein						cp10WT/cp10SCV3
EQW00_02005 → / → EQW00_02010	aspartate 1‑decarboxylase/zinc‑ribbon domain‑containing protein						cp10WT/cp10SCV3
EQW00_03950 →	Cof‑type HAD‑IIB family hydrolase						cp10WT/cp10SCV3
EQW00_03960 → / ← EQW00_03965	metallophosphoesterase/cation transporter						cp10WT/cp10SCV3
EQW00_04720 →	pectate lyase						cp10WT/cp10SCV3
EQW00_04995 → / → EQW00_05000	peroxide‑responsive transcriptional repressor PerR/16S ribosomal RNA						cp10WT/cp10SCV3
EQW00_05000 → / → EQW00_05005	16S ribosomal RNA/tRNA‑Ile						cp10WT/cp10SCV3
EQW00_05435 → / ← EQW00_05440	aldo/keto reductase/IS110 family transposase						cp10WT/cp10SCV3
EQW00_05980 →	AbrB family transcriptional regulator						cp10WT/cp10SCV3
EQW00_06480 →	transcriptional repressor						cp10WT/cp10SCV3
rpsA →	30S ribosomal protein S1						cp10WT/cp10SCV3
EQW00_07435 → / ← EQW00_07440	prephenate dehydrogenase/Y‑family DNA polymerase						cp10WT/cp10SCV3
EQW00_07475 ← / ← EQW00_07480	transcription antiterminator/alanine:cation symporter family protein						cp10WT/cp10SCV3
rny ←	ribonuclease Y						cp10WT/cp10SCV3
EQW00_08040 → / ← EQW00_08045	hypothetical protein/50S ribosomal protein L19						cp10WT/cp10SCV3
EQW00_09315 →	CoA‑disulfide reductase						cp10WT/cp10SCV3
EQW00_09745 → / ← EQW00_09750	hypothetical protein/cold‑shock protein						cp10WT/cp10SCV3
EQW00_09930 ←	tetratricopeptide repeat protein						cp10WT/cp10SCV3
EQW00_09960 → / ← EQW00_09965	hypothetical protein/DUF2198 family protein						cp10WT/cp10SCV3
EQW00_10875 ←	APC family permease						cp10WT/cp10SCV3
EQW00_11230 →	NupC/NupG family nucleoside CNT transporter						cp10WT/cp10SCV3
EQW00_11740 ← / → EQW00_11745	flavodoxin family protein/hypothetical protein						cp10WT/cp10SCV3	cp14WT/cp14SCV
EQW00_11935 ← / ← EQW00_11940	mechanosensitive ion channel family protein/ParB/RepB/Spo0J family partition protein						cp10WT/cp10SCV3
EQW00_00120 → / → EQW00_00125	hypothetical protein/MBL fold metallo‑hydrolase							cp14WT/cp14SCV
EQW00_00225 → / → EQW00_00230	DUF1643 domain‑containing protein/hypothetical protein							cp14WT/cp14SCV
EQW00_00300 ← / ← EQW00_00305	hypothetical protein/recombinase family protein							cp14WT/cp14SCV
EQW00_00320 ← / → EQW00_00325	single‑stranded DNA‑binding protein/hypothetical protein							cp14WT/cp14SCV
EQW00_00555 ← / → EQW00_00560	IS6‑like element IS257 family transposase/hypothetical protein							cp14WT/cp14SCV
EQW00_00645 ← / ← EQW00_00650	radical SAM protein/hypothetical protein							cp14WT/cp14SCV
EQW00_00650 ← / → EQW00_00655	hypothetical protein/ABC transporter ATP‑binding protein							cp14WT/cp14SCV
EQW00_00675 → / → EQW00_00680	HAMP domain‑containing histidine kinase/hypothetical protein							cp14WT/cp14SCV
EQW00_00685 → / ← EQW00_00690	MFS transporter/hypothetical protein							cp14WT/cp14SCV
EQW00_00770 → / → EQW00_00775	hypothetical protein/tandem‑type lipoprotein							cp14WT/cp14SCV
EQW00_00890 ← / → EQW00_00895	hypothetical protein/serine protease							cp14WT/cp14SCV
EQW00_01395 ← / → EQW00_01400	arylamine N‑acetyltransferase/hypothetical protein							cp14WT/cp14SCV
EQW00_02070 → / ← EQW00_02075	CHAP domain‑containing protein/hypothetical protein							cp14WT/cp14SCV
EQW00_02075 ← / → EQW00_02080	hypothetical protein/aminotransferase class I/II‑fold pyridoxal phosphate‑dependent enzyme							cp14WT/cp14SCV
EQW00_02095 ← / ← EQW00_02100	copper‑translocating P‑type ATPase/hypothetical protein							cp14WT/cp14SCV
EQW00_03145 → / → EQW00_03150	hypothetical protein/IS110 family transposase							cp14WT/cp14SCV
blaI → / ← EQW00_04695	penicillinase repressor BlaI/hypothetical protein							cp14WT/cp14SCV
EQW00_08610 → / ← EQW00_08615	hypothetical protein/inositol monophosphatase family protein							cp14WT/cp14SCV
EQW00_08955 → / ← EQW00_08960	NINE protein/hypothetical protein							cp14WT/cp14SCV
EQW00_09570 ← / ← EQW00_09575	DUF21 domain‑containing protein/hypothetical protein							cp14WT/cp14SCV
EQW00_10295 → / ← ybaK	hypothetical protein/Cys‑tRNA(Pro) deacylase							cp14WT/cp14SCV
EQW00_10560 ← / ← EQW00_10565	hypothetical protein/hypothetical protein							cp14WT/cp14SCV
EQW00_11895 → / ← rpsR	hypothetical protein/30S ribosomal protein S18							cp14WT/cp14SCV
rlmH →	23S rRNA (pseudouridine(1915)‑N(3))‑methyltransferase RlmH								cp19WT2/cp19SCV1
EQW00_00205 →	recombinase family protein								cp19WT2/cp19SCV1
